# Supplementary material for: The effect of histo-blood group ABO system transferase (BGAT) on pregnancy related outcomes：A Mendelian randomization study
Source: Comput Struct Biotechnol J. 2024 Apr 29;23:2067–75. doi: 10.1016/j.csbj.2024.04.040 (PMC11126538; doi:10.1016/j.csbj.2024.04.040)
Supplement: Supplementary file 2 — Supplementary material 2. Supplementary tables (TableS1-S12) [file mmc2.xlsx]

## Sheet: Table S1
Table S1A. Cis-acting instruments selected from deCODE for the discovery the effect of protein levels of ABO on delivery related outcomes
Protein_ID	SNP	Chr	Position	cis/trans	EA	OA	EAF	MAF	Beta	SE	sample.size	P.value	id.exposure	F statistic
SeqId_9253_52	rs1053878	9	133256264	cis	A	G	0.0607	0.0607	1.2888	0.0336927	35559	1e-320	ABO_BGAT	1463.19
SeqId_9253_52	rs950529388	9	133261662	cis	A	G	0.7402	0.2598	-1.3389	0.0349986	35559	1e-320	ABO_BGAT	1463.51
Table S1B. LD matrix for the deCODE instruments to identify the independent pQTLs for each protein
deCODE	rs1053878	rs950529388
rs1053878	1	0.163
rs950529388	0.163	1

## Sheet: Table S2
Table S2A. Cis-acting instruments selected from Fenland for the discovery the effect of protein levels of ABO on delivery related outcomes
Protein_ID	SNP	Chr	Position	cis/trans	EA	OA	EAF	MAF	Beta	SE	sample.size	P.value	id.exposure	F statistic
SeqId_9253_52	rs576125	9	136144309	cis	A	G	0.3354	0.3354	1.2278	0.0079	10708	3.90E-5248	ABO_BGAT	24154.7
SeqId_9253_52	rs2013075	9	136103153	cis	T	C	0.0664	0.0664	0.3864	0.027	10708	1.87e-46	ABO_BGAT	204.808
Table S2B. LD matrix for the Fenland instruments to identify the independent pQTLs for each protein
Fenland	rs576125	rs2013075
rs576125	1	0.159
rs2013075	0.159	1

## Sheet: Table S3
Table S3A. Cis-acting instruments selected from INTERVAL for the discovery the effect of protein levels of ABO on delivery related outcomes
Protein_ID	SNP	Chr	Position	cis/trans	EA	OA	EAF	MAF	Beta	SE	sample.size	P.value	id.exposure	F statistic
SeqId_9253_52	rs505922	9	136149229	cis	C	T	0.313178	0.313178	1.2976	0.0142	3301	1.2e-1828	ABO_BGAT	8350.36
Table S4B. LD matrix for the INTERVAL instruments to identify the independent pQTLs for each protein
INTERVAL	rs505922
rs505922	1

## Sheet: Table S4
Table S4A. LD clumping for the Fenland instruments to identify the independent pQTLs for each protein
Fenland	rs576125	rs2013075
rs576125	1	0.159
rs2013075	0.159	1
Table S4B. LD clumping for the deCODE instruments to identify the independent pQTLs for each protein
deCODE	rs1053878	rs950529388
rs1053878	1	0.163
rs950529388	0.163	1
Table S4C. LD clumping for the INTERVAL instruments to identify the independent pQTLs for each protein
INTERVAL	rs505922
rs505922	1

## Sheet: Table S5
Table S5. Ten phenotypes related to childbirth and pregnancy selected for analysis
id.outcome	outcome	ncase	ncontrol	ICD-10
finngen_R9_PREG_VENOUS_HAEMORRH	Venous complications and haemorrhoids in pregnancy	478	179899	O22
finngen_R9_GESTAT_HYPERT	Gestational [pregnancy-induced] hypertension	8502	194266	O13
finngen_R9_OTHER_MATERN_DIS_ELSEWHERE	Other maternal diseases classifiable elsewhere but complicating pregnancy, childbirth and the puerperium	12297	198180	O99
finngen_R9_GESTAT_OEDEM_PREINUR	Gestational [pregnancy-induced] oedema and proteinuria without hypertension	2616	194266	O12
finngen_R9_PRETERM	Preterm labour and delivery	8507	162777	O60
finngen_R9_PREECLAMPS	Pre-eclampsia	6663	194266	O14
finngen_R9_PREG_GU_INFECT	Infections of genitourinary tract in pregnancy	2950	179899	O23
finngen_R9_PREG_OTHER_MAT_DISORD	Other maternal disorders predominantly related to pregnancy	30971	179899	O20-O29
finngen_R9_ABORT_SPONTAN	Spontaneous abortion	16906	149622	O03
finngen_R9_GEST_DIABETES	Gestational diabetes mellitus	13039	197831	O24

## Sheet: Table S6
Table S6. One phenotype related to childbirth and pregnancy selected for analysis
id.outcome	outcome	ncase	ncontrol	ICD-10
finngen_R9_T2D	Type 2 diabetes	57698	308252	E11

## Sheet: Table S7
Table S7A. Steiger filtering test of directionality for deCODE
outcome.id	SNP	outcome	exposure	rsq.exposure	rsq.outcome	steiger_dir	steiger_pval
finngen_R9_ABORT_SPONTAN	rs1053878	outcome	ABO	0.039524	0.00013737	TRUE	2.49385e-107
finngen_R9_ABORT_SPONTAN	rs950529388	outcome	ABO	0.0395323	2.53971e-06	TRUE	6.68489e-119
finngen_R9_GESTAT_HYPERT	rs1053878	outcome	ABO	0.039524	0.000342795	TRUE	2.6242e-63
finngen_R9_GESTAT_HYPERT	rs950529388	outcome	ABO	0.0395323	0.000338145	TRUE	2.08753e-63
finngen_R9_PRETERM	rs1053878	outcome	ABO	0.039524	0.000109884	TRUE	3.24715e-67
finngen_R9_PRETERM	rs950529388	outcome	ABO	0.0395323	0.000309223	TRUE	1.85923e-62
finngen_R9_GESTAT_OEDEM_PREINUR	rs1053878	outcome	ABO	0.039524	0.00051363	TRUE	1.10276e-22
finngen_R9_GESTAT_OEDEM_PREINUR	rs950529388	outcome	ABO	0.0395323	0.000864274	TRUE	3.95306e-21
finngen_R9_PREG_OTHER_MAT_DISORD	rs1053878	outcome	ABO	0.039524	2.26317e-06	TRUE	1.01467e-101
finngen_R9_PREG_OTHER_MAT_DISORD	rs950529388	outcome	ABO	0.0395323	3.8073e-05	TRUE	3.86504e-97
finngen_R9_OTHER_MATERN_DIS_ELSEWHERE	rs1053878	outcome	ABO	0.039524	1.63222e-05	TRUE	3.31653e-99
finngen_R9_OTHER_MATERN_DIS_ELSEWHERE	rs950529388	outcome	ABO	0.0395323	0.00022365	TRUE	9.11395e-89
finngen_R9_PREG_VENOUS_HAEMORRH	rs1053878	outcome	ABO	0.039524	0.00160629	TRUE	5.33614e-05
finngen_R9_PREG_VENOUS_HAEMORRH	rs950529388	outcome	ABO	0.0395323	0.031015	TRUE	0.555558
finngen_R9_PREECLAMPS	rs1053878	outcome	ABO	0.039524	1.97742e-06	TRUE	1.68949e-61
finngen_R9_PREECLAMPS	rs950529388	outcome	ABO	0.0395323	0.00013063	TRUE	1.11001e-55
finngen_R9_PREG_GU_INFECT	rs1053878	outcome	ABO	0.039524	0.000489114	TRUE	5.99135e-24
finngen_R9_PREG_GU_INFECT	rs950529388	outcome	ABO	0.0395323	0.000106085	TRUE	5.41797e-27
Table S7B. Steiger filtering test of directionality for Fenland
outcome.id	SNP	outcome	exposure	rsq.exposure	rsq.outcome	steiger_dir	steiger_pval
finngen_R9_PREECLAMPS	rs2013075	outcome	BGAT	0.0187711	4.11672e-06	TRUE	9.55952e-21
finngen_R9_PREECLAMPS	rs576125	outcome	BGAT	0.692892	0.000139211	TRUE	0
finngen_R9_GESTAT_HYPERT	rs2013075	outcome	BGAT	0.0187711	1.11642e-05	TRUE	3.45014e-23
finngen_R9_GESTAT_HYPERT	rs576125	outcome	BGAT	0.692892	0.000363268	TRUE	0
finngen_R9_PREG_VENOUS_HAEMORRH	rs2013075	outcome	BGAT	0.0187711	0.000321775	TRUE	0.00325089
finngen_R9_PREG_VENOUS_HAEMORRH	rs576125	outcome	BGAT	0.692892	0.0317048	TRUE	3.61973e-137
finngen_R9_PREG_GU_INFECT	rs2013075	outcome	BGAT	0.0187711	0.00028747	TRUE	5.89066e-10
finngen_R9_PREG_GU_INFECT	rs576125	outcome	BGAT	0.692892	0.000125585	TRUE	0
finngen_R9_GESTAT_OEDEM_PREINUR	rs2013075	outcome	BGAT	0.0187711	0.000241974	TRUE	8.76448e-10
finngen_R9_GESTAT_OEDEM_PREINUR	rs576125	outcome	BGAT	0.692892	0.000840136	TRUE	0
finngen_R9_PRETERM	rs2013075	outcome	BGAT	0.0187711	1.89702e-05	TRUE	1.56353e-22
finngen_R9_PRETERM	rs576125	outcome	BGAT	0.692892	0.000287238	TRUE	0
finngen_R9_PREG_OTHER_MAT_DISORD	rs2013075	outcome	BGAT	0.0187711	0.000192196	TRUE	1.00097e-23
finngen_R9_PREG_OTHER_MAT_DISORD	rs576125	outcome	BGAT	0.692892	3.56963e-05	TRUE	0
finngen_R9_OTHER_MATERN_DIS_ELSEWHERE	rs2013075	outcome	BGAT	0.0187711	5.07727e-05	TRUE	3.41661e-26
finngen_R9_OTHER_MATERN_DIS_ELSEWHERE	rs576125	outcome	BGAT	0.692892	0.00020348	TRUE	0
finngen_R9_ABORT_SPONTAN	rs2013075	outcome	BGAT	0.0187711	8.14633e-05	TRUE	1.11125e-27
finngen_R9_ABORT_SPONTAN	rs576125	outcome	BGAT	0.692892	3.55199e-06	TRUE	0
Table S7C. Steiger filtering test of directionality for INTERVAL
outcome.id	SNP	outcome	exposure	rsq.exposure	rsq.outcome	steiger_dir	steiger_pval
finngen_R9_GESTAT_HYPERT	rs505922	outcome	BGAT	0.716808	0.000363268	TRUE	0
finngen_R9_ABORT_SPONTAN	rs505922	outcome	BGAT	0.716808	3.55199e-06	TRUE	0
finngen_R9_PREECLAMPS	rs505922	outcome	BGAT	0.716808	0.000139211	TRUE	0
finngen_R9_PREG_OTHER_MAT_DISORD	rs505922	outcome	BGAT	0.716808	3.56963e-05	TRUE	0
finngen_R9_PREG_VENOUS_HAEMORRH	rs505922	outcome	BGAT	0.716808	0.0317048	TRUE	1.09821e-133
finngen_R9_OTHER_MATERN_DIS_ELSEWHERE	rs505922	outcome	BGAT	0.716808	0.00020348	TRUE	0
finngen_R9_PRETERM	rs505922	outcome	BGAT	0.716808	0.000287238	TRUE	0
finngen_R9_PREG_GU_INFECT	rs505922	outcome	BGAT	0.716808	0.000125585	TRUE	0
finngen_R9_GESTAT_OEDEM_PREINUR	rs505922	outcome	BGAT	0.716808	0.000840136	TRUE	0

## Sheet: Table S8
Table S8 protein association with rs1053978 and the Mendelian randomization of these proteins on 10 pregnancy related outcomes, besides ABO
id.exposure	id.outcome	outcome	exposure	method	nsnp	b	se	pval	Bonferroni adjusted-pval
prot-a-2470	finngen_R9_PREG_VENOUS_HAEMORRH	Venous complications and haemorrhoids in pregnancy || id:finngen_R9_PREG_VENOUS_HAEMORRH	Sulfhydryl oxidase 2 || id:prot-a-2470	Inverse variance weighted	2	0.389781	0.112195	0.000512471	0.0661088
prot-b-77	finngen_R9_PREG_VENOUS_HAEMORRH	Venous complications and haemorrhoids in pregnancy || id:finngen_R9_PREG_VENOUS_HAEMORRH	selectin E || id:prot-b-77	Wald ratio	1	-0.431088	0.138519	0.0018574	0.239605
prot-a-552	finngen_R9_PRETERM	Preterm labour and delivery || id:finngen_R9_PRETERM	Carbohydrate sulfotransferase 15 || id:prot-a-552	Inverse variance weighted	2	-0.194264	0.0674061	0.00395165	0.509763
prot-a-553	finngen_R9_PRETERM	Preterm labour and delivery || id:finngen_R9_PRETERM	Carbohydrate sulfotransferase 15 || id:prot-a-553	Inverse variance weighted	2	-0.176629	0.0614577	0.00405313	0.522854
prot-a-2470	finngen_R9_PRETERM	Preterm labour and delivery || id:finngen_R9_PRETERM	Sulfhydryl oxidase 2 || id:prot-a-2470	Inverse variance weighted	2	0.0609405	0.0235263	0.00958872	1.23694
prot-a-426	finngen_R9_PREG_VENOUS_HAEMORRH	Venous complications and haemorrhoids in pregnancy || id:finngen_R9_PREG_VENOUS_HAEMORRH	CD209 antigen || id:prot-a-426	Inverse variance weighted	3	0.357935	0.142396	0.0119483	1.54133
prot-a-553	finngen_R9_PREG_VENOUS_HAEMORRH	Venous complications and haemorrhoids in pregnancy || id:finngen_R9_PREG_VENOUS_HAEMORRH	Carbohydrate sulfotransferase 15 || id:prot-a-553	Inverse variance weighted	2	-0.953262	0.39155	0.014909	1.92326
prot-a-552	finngen_R9_PREG_VENOUS_HAEMORRH	Venous complications and haemorrhoids in pregnancy || id:finngen_R9_PREG_VENOUS_HAEMORRH	Carbohydrate sulfotransferase 15 || id:prot-a-552	Inverse variance weighted	2	-1.03682	0.450204	0.0212782	2.74488
prot-a-403	finngen_R9_ABORT_SPONTAN	Spontaneous abortion || id:finngen_R9_ABORT_SPONTAN	C-C motif chemokine 25 || id:prot-a-403	Inverse variance weighted	5	0.0555317	0.0241743	0.0216108	2.78779
prot-b-77	finngen_R9_PREG_GU_INFECT	Infections of genitourinary tract in pregnancy || id:finngen_R9_PREG_GU_INFECT	selectin E || id:prot-b-77	Wald ratio	1	0.115915	0.0554074	0.036434	4.69999
prot-a-426	finngen_R9_OTHER_MATERN_DIS_ELSEWHERE	Other maternal diseases classifiable elsewhere but complicating pregnancy, childbirth and the puerperium || id:finngen_R9_OTHER_MATERN_DIS_ELSEWHERE	CD209 antigen || id:prot-a-426	Inverse variance weighted	3	0.0489203	0.0238546	0.0402891	5.19729
prot-a-426	finngen_R9_PRETERM	Preterm labour and delivery || id:finngen_R9_PRETERM	CD209 antigen || id:prot-a-426	Inverse variance weighted	3	0.0535173	0.0261057	0.040362	5.20669
prot-a-1051	finngen_R9_ABORT_SPONTAN	Spontaneous abortion || id:finngen_R9_ABORT_SPONTAN	Protein FAM3D || id:prot-a-1051	Inverse variance weighted	3	-0.0308193	0.0217127	0.155779	20.0955
prot-b-77	finngen_R9_PRETERM	Preterm labour and delivery || id:finngen_R9_PRETERM	selectin E || id:prot-b-77	Wald ratio	1	-0.040918	0.0289788	0.15795	20.3755
prot-a-1037	finn-b-GEST_DIABETES	Gestational diabetes (for exclusion) || id:finn-b-GEST_DIABETES	Protein FAM177A1 || id:prot-a-1037	Inverse variance weighted	2	-0.0461846	0.0331927	0.164102	21.1691
prot-a-2957	finngen_R9_GESTAT_OEDEM_PREINUR	Gestational [pregnancy-induced] oedema and proteinuria without hypertension || id:finngen_R9_GESTAT_OEDEM_PREINUR	Tissue factor pathway inhibitor || id:prot-a-2957	Inverse variance weighted	2	0.189683	0.138877	0.171991	22.1869
prot-a-2957	finngen_R9_PREG_GU_INFECT	Infections of genitourinary tract in pregnancy || id:finngen_R9_PREG_GU_INFECT	Tissue factor pathway inhibitor || id:prot-a-2957	Inverse variance weighted	2	0.189737	0.142257	0.182284	23.5146
prot-a-2470	finngen_R9_GESTAT_HYPERT	Gestational [pregnancy-induced] hypertension || id:finngen_R9_GESTAT_HYPERT	Sulfhydryl oxidase 2 || id:prot-a-2470	Inverse variance weighted	2	-0.0358515	0.0269931	0.184121	23.7515
prot-a-402	finngen_R9_GESTAT_OEDEM_PREINUR	Gestational [pregnancy-induced] oedema and proteinuria without hypertension || id:finngen_R9_GESTAT_OEDEM_PREINUR	C-C motif chemokine 25 || id:prot-a-402	Inverse variance weighted	4	-0.0981168	0.0741268	0.185624	23.9455
prot-a-2470	finngen_R9_GESTAT_OEDEM_PREINUR	Gestational [pregnancy-induced] oedema and proteinuria without hypertension || id:finngen_R9_GESTAT_OEDEM_PREINUR	Sulfhydryl oxidase 2 || id:prot-a-2470	Inverse variance weighted	2	0.0554649	0.0439069	0.206503	26.6389
prot-a-426	finngen_R9_PREG_OTHER_MAT_DISORD	Other maternal disorders predominantly related to pregnancy || id:finngen_R9_PREG_OTHER_MAT_DISORD	CD209 antigen || id:prot-a-426	Inverse variance weighted	3	0.0240252	0.0192163	0.211206	27.2456
prot-a-480	finngen_R9_PREG_OTHER_MAT_DISORD	Other maternal disorders predominantly related to pregnancy || id:finngen_R9_PREG_OTHER_MAT_DISORD	Cadherin-1 || id:prot-a-480	Wald ratio	1	0.111846	0.0947658	0.237908	30.6901
prot-a-553	finngen_R9_GESTAT_OEDEM_PREINUR	Gestational [pregnancy-induced] oedema and proteinuria without hypertension || id:finngen_R9_GESTAT_OEDEM_PREINUR	Carbohydrate sulfotransferase 15 || id:prot-a-553	Inverse variance weighted	2	-0.132894	0.114752	0.246825	31.8405
prot-a-1051	finngen_R9_GESTAT_OEDEM_PREINUR	Gestational [pregnancy-induced] oedema and proteinuria without hypertension || id:finngen_R9_GESTAT_OEDEM_PREINUR	Protein FAM3D || id:prot-a-1051	Inverse variance weighted	3	0.0483472	0.0421252	0.251092	32.3909
prot-a-552	finngen_R9_GESTAT_OEDEM_PREINUR	Gestational [pregnancy-induced] oedema and proteinuria without hypertension || id:finngen_R9_GESTAT_OEDEM_PREINUR	Carbohydrate sulfotransferase 15 || id:prot-a-552	Inverse variance weighted	2	-0.144212	0.125864	0.251885	32.4932
prot-a-1238	finngen_R9_GESTAT_OEDEM_PREINUR	Gestational [pregnancy-induced] oedema and proteinuria without hypertension || id:finngen_R9_GESTAT_OEDEM_PREINUR	Golgi membrane protein 1 || id:prot-a-1238	Inverse variance weighted	2	0.0732857	0.0655009	0.263204	33.9533
prot-a-402	finngen_R9_PRETERM	Preterm labour and delivery || id:finngen_R9_PRETERM	C-C motif chemokine 25 || id:prot-a-402	Inverse variance weighted	4	-0.0588144	0.05304	0.267487	34.5058
prot-a-552	finn-b-GEST_DIABETES	Gestational diabetes (for exclusion) || id:finn-b-GEST_DIABETES	Carbohydrate sulfotransferase 15 || id:prot-a-552	Inverse variance weighted	2	-0.0987268	0.0890657	0.267658	34.5279
prot-a-553	finn-b-GEST_DIABETES	Gestational diabetes (for exclusion) || id:finn-b-GEST_DIABETES	Carbohydrate sulfotransferase 15 || id:prot-a-553	Inverse variance weighted	2	-0.088375	0.0829782	0.286858	37.0047
prot-a-1037	finngen_R9_GESTAT_HYPERT	Gestational [pregnancy-induced] hypertension || id:finngen_R9_GESTAT_HYPERT	Protein FAM177A1 || id:prot-a-1037	Inverse variance weighted	2	0.0399291	0.0379033	0.292137	37.6856
prot-a-426	finngen_R9_GESTAT_OEDEM_PREINUR	Gestational [pregnancy-induced] oedema and proteinuria without hypertension || id:finngen_R9_GESTAT_OEDEM_PREINUR	CD209 antigen || id:prot-a-426	Inverse variance weighted	3	0.042939	0.0408203	0.292844	37.7768
prot-b-77	finn-b-GEST_DIABETES	Gestational diabetes (for exclusion) || id:finn-b-GEST_DIABETES	selectin E || id:prot-b-77	Wald ratio	1	-0.0307175	0.0292106	0.292989	37.7956
prot-a-1051	finngen_R9_PRETERM	Preterm labour and delivery || id:finngen_R9_PRETERM	Protein FAM3D || id:prot-a-1051	Inverse variance weighted	3	0.0399592	0.038137	0.294739	38.0214
prot-a-552	finngen_R9_OTHER_MATERN_DIS_ELSEWHERE	Other maternal diseases classifiable elsewhere but complicating pregnancy, childbirth and the puerperium || id:finngen_R9_OTHER_MATERN_DIS_ELSEWHERE	Carbohydrate sulfotransferase 15 || id:prot-a-552	Inverse variance weighted	2	-0.071299	0.0733639	0.331124	42.7149
prot-a-553	finngen_R9_OTHER_MATERN_DIS_ELSEWHERE	Other maternal diseases classifiable elsewhere but complicating pregnancy, childbirth and the puerperium || id:finngen_R9_OTHER_MATERN_DIS_ELSEWHERE	Carbohydrate sulfotransferase 15 || id:prot-a-553	Inverse variance weighted	2	-0.0644503	0.0668854	0.33525	43.2473
prot-a-32	finngen_R9_GESTAT_OEDEM_PREINUR	Gestational [pregnancy-induced] oedema and proteinuria without hypertension || id:finngen_R9_GESTAT_OEDEM_PREINUR	A disintegrin and metalloproteinase with thrombospondin motifs 13 || id:prot-a-32	Inverse variance weighted	2	0.0758436	0.0819589	0.354765	45.7647
prot-a-2470	finngen_R9_OTHER_MATERN_DIS_ELSEWHERE	Other maternal diseases classifiable elsewhere but complicating pregnancy, childbirth and the puerperium || id:finngen_R9_OTHER_MATERN_DIS_ELSEWHERE	Sulfhydryl oxidase 2 || id:prot-a-2470	Inverse variance weighted	2	0.0235567	0.0255903	0.357294	46.091
prot-a-480	finngen_R9_ABORT_SPONTAN	Spontaneous abortion || id:finngen_R9_ABORT_SPONTAN	Cadherin-1 || id:prot-a-480	Wald ratio	1	-0.0964187	0.109091	0.376783	48.6051
prot-a-1238	finngen_R9_PRETERM	Preterm labour and delivery || id:finngen_R9_PRETERM	Golgi membrane protein 1 || id:prot-a-1238	Inverse variance weighted	2	0.0612603	0.0700946	0.382137	49.2957
prot-a-1238	finngen_R9_PREG_VENOUS_HAEMORRH	Venous complications and haemorrhoids in pregnancy || id:finngen_R9_PREG_VENOUS_HAEMORRH	Golgi membrane protein 1 || id:prot-a-1238	Inverse variance weighted	2	0.414346	0.480987	0.388991	50.1798
prot-a-480	finngen_R9_PREECLAMPS	Pre-eclampsia || id:finngen_R9_PREECLAMPS	Cadherin-1 || id:prot-a-480	Wald ratio	1	-0.144353	0.170248	0.396496	51.1479
prot-a-1037	finngen_R9_PRETERM	Preterm labour and delivery || id:finngen_R9_PRETERM	Protein FAM177A1 || id:prot-a-1037	Inverse variance weighted	2	-0.0550732	0.0652394	0.398575	51.4161
prot-a-552	finngen_R9_PREECLAMPS	Pre-eclampsia || id:finngen_R9_PREECLAMPS	Carbohydrate sulfotransferase 15 || id:prot-a-552	Inverse variance weighted	2	-0.125151	0.149684	0.4031	51.9998
prot-a-2957	finngen_R9_PRETERM	Preterm labour and delivery || id:finngen_R9_PRETERM	Tissue factor pathway inhibitor || id:prot-a-2957	Inverse variance weighted	2	-0.061997	0.0742716	0.403868	52.099
prot-a-480	finn-b-GEST_DIABETES	Gestational diabetes (for exclusion) || id:finn-b-GEST_DIABETES	Cadherin-1 || id:prot-a-480	Wald ratio	1	0.115702	0.138843	0.404657	52.2007
prot-a-2470	finngen_R9_PREECLAMPS	Pre-eclampsia || id:finngen_R9_PREECLAMPS	Sulfhydryl oxidase 2 || id:prot-a-2470	Inverse variance weighted	2	0.0241444	0.0290571	0.406015	52.3759
prot-a-553	finngen_R9_PREECLAMPS	Pre-eclampsia || id:finngen_R9_PREECLAMPS	Carbohydrate sulfotransferase 15 || id:prot-a-553	Inverse variance weighted	2	-0.11136	0.13872	0.422107	54.4518
prot-a-1051	finngen_R9_PREG_GU_INFECT	Infections of genitourinary tract in pregnancy || id:finngen_R9_PREG_GU_INFECT	Protein FAM3D || id:prot-a-1051	Inverse variance weighted	3	-0.0346612	0.0431821	0.422163	54.459
prot-a-2957	finngen_R9_PREG_OTHER_MAT_DISORD	Other maternal disorders predominantly related to pregnancy || id:finngen_R9_PREG_OTHER_MAT_DISORD	Tissue factor pathway inhibitor || id:prot-a-2957	Inverse variance weighted	2	0.0544883	0.0691778	0.430898	55.5859
prot-a-480	finngen_R9_PREG_VENOUS_HAEMORRH	Venous complications and haemorrhoids in pregnancy || id:finngen_R9_PREG_VENOUS_HAEMORRH	Cadherin-1 || id:prot-a-480	Wald ratio	1	0.516804	0.656198	0.430946	55.5921
prot-a-426	finngen_R9_PREECLAMPS	Pre-eclampsia || id:finngen_R9_PREECLAMPS	CD209 antigen || id:prot-a-426	Inverse variance weighted	3	0.0214255	0.0275301	0.436416	56.2977
prot-a-403	finngen_R9_PRETERM	Preterm labour and delivery || id:finngen_R9_PRETERM	C-C motif chemokine 25 || id:prot-a-403	Inverse variance weighted	5	-0.0295328	0.0382288	0.439801	56.7344
prot-a-402	finngen_R9_GESTAT_HYPERT	Gestational [pregnancy-induced] hypertension || id:finngen_R9_GESTAT_HYPERT	C-C motif chemokine 25 || id:prot-a-402	Inverse variance weighted	4	0.0356933	0.0480871	0.457928	59.0727
prot-a-1037	finngen_R9_GESTAT_OEDEM_PREINUR	Gestational [pregnancy-induced] oedema and proteinuria without hypertension || id:finngen_R9_GESTAT_OEDEM_PREINUR	Protein FAM177A1 || id:prot-a-1037	Inverse variance weighted	2	0.0927299	0.125041	0.458333	59.1249
prot-a-2957	finn-b-GEST_DIABETES	Gestational diabetes (for exclusion) || id:finn-b-GEST_DIABETES	Tissue factor pathway inhibitor || id:prot-a-2957	Inverse variance weighted	2	0.0527886	0.0746625	0.479549	61.8618
prot-a-402	finn-b-GEST_DIABETES	Gestational diabetes (for exclusion) || id:finn-b-GEST_DIABETES	C-C motif chemokine 25 || id:prot-a-402	Inverse variance weighted	4	-0.0279382	0.04016	0.486634	62.7758
prot-a-2470	finn-b-GEST_DIABETES	Gestational diabetes (for exclusion) || id:finn-b-GEST_DIABETES	Sulfhydryl oxidase 2 || id:prot-a-2470	Inverse variance weighted	2	0.0270492	0.0392658	0.490903	63.3264
prot-a-32	finngen_R9_PREG_OTHER_MAT_DISORD	Other maternal disorders predominantly related to pregnancy || id:finngen_R9_PREG_OTHER_MAT_DISORD	A disintegrin and metalloproteinase with thrombospondin motifs 13 || id:prot-a-32	Inverse variance weighted	2	-0.0269974	0.0394327	0.493568	63.6702
prot-a-1238	finngen_R9_ABORT_SPONTAN	Spontaneous abortion || id:finngen_R9_ABORT_SPONTAN	Golgi membrane protein 1 || id:prot-a-1238	Inverse variance weighted	2	-0.0361037	0.0546959	0.509202	65.6871
prot-a-1051	finngen_R9_PREG_VENOUS_HAEMORRH	Venous complications and haemorrhoids in pregnancy || id:finngen_R9_PREG_VENOUS_HAEMORRH	Protein FAM3D || id:prot-a-1051	Inverse variance weighted	3	0.173743	0.264351	0.511023	65.9219
prot-a-1238	finngen_R9_GESTAT_HYPERT	Gestational [pregnancy-induced] hypertension || id:finngen_R9_GESTAT_HYPERT	Golgi membrane protein 1 || id:prot-a-1238	Inverse variance weighted	2	-0.0305854	0.0467695	0.513137	66.1947
prot-a-426	finngen_R9_GESTAT_HYPERT	Gestational [pregnancy-induced] hypertension || id:finngen_R9_GESTAT_HYPERT	CD209 antigen || id:prot-a-426	Inverse variance weighted	3	-0.030037	0.0478099	0.529834	68.3486
prot-a-403	finngen_R9_GESTAT_OEDEM_PREINUR	Gestational [pregnancy-induced] oedema and proteinuria without hypertension || id:finngen_R9_GESTAT_OEDEM_PREINUR	C-C motif chemokine 25 || id:prot-a-403	Inverse variance weighted	5	-0.0340948	0.0547138	0.533187	68.7811
prot-a-1238	finngen_R9_PREG_GU_INFECT	Infections of genitourinary tract in pregnancy || id:finngen_R9_PREG_GU_INFECT	Golgi membrane protein 1 || id:prot-a-1238	Inverse variance weighted	2	-0.0411485	0.0671356	0.539932	69.6512
prot-a-1051	finn-b-GEST_DIABETES	Gestational diabetes (for exclusion) || id:finn-b-GEST_DIABETES	Protein FAM3D || id:prot-a-1051	Inverse variance weighted	3	0.013593	0.022694	0.549194	77.9855
prot-a-2957	finngen_R9_PREECLAMPS	Pre-eclampsia || id:finngen_R9_PREECLAMPS	Tissue factor pathway inhibitor || id:prot-a-2957	Inverse variance weighted	2	-0.0751817	0.132149	0.569414	80.8568
prot-b-77	finngen_R9_ABORT_SPONTAN	Spontaneous abortion || id:finngen_R9_ABORT_SPONTAN	selectin E || id:prot-b-77	Wald ratio	1	-0.0128666	0.0229512	0.575066	81.6594
prot-a-403	finngen_R9_OTHER_MATERN_DIS_ELSEWHERE	Other maternal diseases classifiable elsewhere but complicating pregnancy, childbirth and the puerperium || id:finngen_R9_OTHER_MATERN_DIS_ELSEWHERE	C-C motif chemokine 25 || id:prot-a-403	Inverse variance weighted	5	0.0176933	0.032108	0.581595	82.5865
prot-a-1238	finn-b-GEST_DIABETES	Gestational diabetes (for exclusion) || id:finn-b-GEST_DIABETES	Golgi membrane protein 1 || id:prot-a-1238	Inverse variance weighted	2	0.0192632	0.0352842	0.585105	83.0849
prot-a-402	finngen_R9_PREG_VENOUS_HAEMORRH	Venous complications and haemorrhoids in pregnancy || id:finngen_R9_PREG_VENOUS_HAEMORRH	C-C motif chemokine 25 || id:prot-a-402	Inverse variance weighted	4	-0.262521	0.482462	0.586354	83.2623
prot-a-403	finngen_R9_PREG_OTHER_MAT_DISORD	Other maternal disorders predominantly related to pregnancy || id:finngen_R9_PREG_OTHER_MAT_DISORD	C-C motif chemokine 25 || id:prot-a-403	Inverse variance weighted	5	0.0106449	0.0201475	0.597257	84.8105
prot-a-552	finngen_R9_PREG_OTHER_MAT_DISORD	Other maternal disorders predominantly related to pregnancy || id:finngen_R9_PREG_OTHER_MAT_DISORD	Carbohydrate sulfotransferase 15 || id:prot-a-552	Inverse variance weighted	2	-0.0739888	0.14593	0.612144	86.9245
prot-a-402	finngen_R9_ABORT_SPONTAN	Spontaneous abortion || id:finngen_R9_ABORT_SPONTAN	C-C motif chemokine 25 || id:prot-a-402	Inverse variance weighted	4	0.0167447	0.0335031	0.617219	87.6451
prot-a-2957	finngen_R9_PREG_VENOUS_HAEMORRH	Venous complications and haemorrhoids in pregnancy || id:finngen_R9_PREG_VENOUS_HAEMORRH	Tissue factor pathway inhibitor || id:prot-a-2957	Inverse variance weighted	2	-0.174556	0.353129	0.621085	88.1941
prot-a-553	finngen_R9_PREG_OTHER_MAT_DISORD	Other maternal disorders predominantly related to pregnancy || id:finngen_R9_PREG_OTHER_MAT_DISORD	Carbohydrate sulfotransferase 15 || id:prot-a-553	Inverse variance weighted	2	-0.0647906	0.134372	0.629682	89.4149
prot-a-426	finngen_R9_ABORT_SPONTAN	Spontaneous abortion || id:finngen_R9_ABORT_SPONTAN	CD209 antigen || id:prot-a-426	Inverse variance weighted	3	0.00829076	0.0173049	0.631869	89.7253
prot-a-2957	finngen_R9_GESTAT_HYPERT	Gestational [pregnancy-induced] hypertension || id:finngen_R9_GESTAT_HYPERT	Tissue factor pathway inhibitor || id:prot-a-2957	Inverse variance weighted	2	0.0405134	0.0854316	0.635343	90.2187
prot-a-1051	finngen_R9_OTHER_MATERN_DIS_ELSEWHERE	Other maternal diseases classifiable elsewhere but complicating pregnancy, childbirth and the puerperium || id:finngen_R9_OTHER_MATERN_DIS_ELSEWHERE	Protein FAM3D || id:prot-a-1051	Inverse variance weighted	3	0.0216384	0.0458484	0.636959	90.4482
prot-a-1037	finngen_R9_PREG_GU_INFECT	Infections of genitourinary tract in pregnancy || id:finngen_R9_PREG_GU_INFECT	Protein FAM177A1 || id:prot-a-1037	Inverse variance weighted	2	-0.0284773	0.0629758	0.651129	92.4603
prot-a-480	finngen_R9_OTHER_MATERN_DIS_ELSEWHERE	Other maternal diseases classifiable elsewhere but complicating pregnancy, childbirth and the puerperium || id:finngen_R9_OTHER_MATERN_DIS_ELSEWHERE	Cadherin-1 || id:prot-a-480	Wald ratio	1	-0.0677686	0.150413	0.652314	92.6286
prot-b-77	finngen_R9_OTHER_MATERN_DIS_ELSEWHERE	Other maternal diseases classifiable elsewhere but complicating pregnancy, childbirth and the puerperium || id:finngen_R9_OTHER_MATERN_DIS_ELSEWHERE	selectin E || id:prot-b-77	Wald ratio	1	-0.0135621	0.0316448	0.668235	94.8894
prot-a-403	finngen_R9_PREG_VENOUS_HAEMORRH	Venous complications and haemorrhoids in pregnancy || id:finngen_R9_PREG_VENOUS_HAEMORRH	C-C motif chemokine 25 || id:prot-a-403	Inverse variance weighted	5	-0.145489	0.342069	0.670604	95.2257
prot-a-1238	finngen_R9_PREECLAMPS	Pre-eclampsia || id:finngen_R9_PREECLAMPS	Golgi membrane protein 1 || id:prot-a-1238	Inverse variance weighted	2	0.0170094	0.0433521	0.694796	98.661
prot-a-403	finngen_R9_PREECLAMPS	Pre-eclampsia || id:finngen_R9_PREECLAMPS	C-C motif chemokine 25 || id:prot-a-403	Inverse variance weighted	5	-0.0141239	0.0362244	0.696611	98.9188
prot-a-1037	finngen_R9_PREECLAMPS	Pre-eclampsia || id:finngen_R9_PREECLAMPS	Protein FAM177A1 || id:prot-a-1037	Inverse variance weighted	2	-0.014728	0.0407778	0.717968	101.951
prot-a-32	finngen_R9_OTHER_MATERN_DIS_ELSEWHERE	Other maternal diseases classifiable elsewhere but complicating pregnancy, childbirth and the puerperium || id:finngen_R9_OTHER_MATERN_DIS_ELSEWHERE	A disintegrin and metalloproteinase with thrombospondin motifs 13 || id:prot-a-32	Inverse variance weighted	2	-0.0157108	0.0479632	0.743245	105.541
prot-b-77	finngen_R9_PREECLAMPS	Pre-eclampsia || id:finngen_R9_PREECLAMPS	selectin E || id:prot-b-77	Wald ratio	1	-0.0117074	0.0358178	0.743773	105.616
prot-a-32	finngen_R9_ABORT_SPONTAN	Spontaneous abortion || id:finngen_R9_ABORT_SPONTAN	A disintegrin and metalloproteinase with thrombospondin motifs 13 || id:prot-a-32	Inverse variance weighted	2	-0.0120803	0.03852	0.753816	107.042
prot-a-2957	finngen_R9_ABORT_SPONTAN	Spontaneous abortion || id:finngen_R9_ABORT_SPONTAN	Tissue factor pathway inhibitor || id:prot-a-2957	Inverse variance weighted	2	-0.018205	0.0587887	0.756813	107.467
prot-b-77	finngen_R9_PREG_OTHER_MAT_DISORD	Other maternal disorders predominantly related to pregnancy || id:finngen_R9_PREG_OTHER_MAT_DISORD	selectin E || id:prot-b-77	Wald ratio	1	0.00602759	0.0198215	0.761057	108.07
prot-a-1037	finngen_R9_PREG_VENOUS_HAEMORRH	Venous complications and haemorrhoids in pregnancy || id:finngen_R9_PREG_VENOUS_HAEMORRH	Protein FAM177A1 || id:prot-a-1037	Inverse variance weighted	2	-0.1513	0.534878	0.777277	110.373
prot-a-32	finngen_R9_PREG_VENOUS_HAEMORRH	Venous complications and haemorrhoids in pregnancy || id:finngen_R9_PREG_VENOUS_HAEMORRH	A disintegrin and metalloproteinase with thrombospondin motifs 13 || id:prot-a-32	Inverse variance weighted	2	-0.0585532	0.208332	0.778667	110.571
prot-a-2470	finngen_R9_PREG_OTHER_MAT_DISORD	Other maternal disorders predominantly related to pregnancy || id:finngen_R9_PREG_OTHER_MAT_DISORD	Sulfhydryl oxidase 2 || id:prot-a-2470	Inverse variance weighted	2	0.0104643	0.0388352	0.787581	111.836
prot-a-403	finngen_R9_GESTAT_HYPERT	Gestational [pregnancy-induced] hypertension || id:finngen_R9_GESTAT_HYPERT	C-C motif chemokine 25 || id:prot-a-403	Inverse variance weighted	5	-0.00886417	0.0338748	0.793573	112.687
prot-a-402	finngen_R9_OTHER_MATERN_DIS_ELSEWHERE	Other maternal diseases classifiable elsewhere but complicating pregnancy, childbirth and the puerperium || id:finngen_R9_OTHER_MATERN_DIS_ELSEWHERE	C-C motif chemokine 25 || id:prot-a-402	Inverse variance weighted	4	0.0145202	0.0558372	0.794829	112.866
prot-a-32	finngen_R9_PREG_GU_INFECT	Infections of genitourinary tract in pregnancy || id:finngen_R9_PREG_GU_INFECT	A disintegrin and metalloproteinase with thrombospondin motifs 13 || id:prot-a-32	Inverse variance weighted	2	-0.0452306	0.176468	0.797711	113.275
prot-a-426	finn-b-GEST_DIABETES	Gestational diabetes (for exclusion) || id:finn-b-GEST_DIABETES	CD209 antigen || id:prot-a-426	Inverse variance weighted	3	0.00894696	0.0351634	0.799156	113.48
prot-a-426	finngen_R9_PREG_GU_INFECT	Infections of genitourinary tract in pregnancy || id:finngen_R9_PREG_GU_INFECT	CD209 antigen || id:prot-a-426	Inverse variance weighted	3	-0.0176842	0.0726326	0.807637	114.684
prot-a-552	finngen_R9_PREG_GU_INFECT	Infections of genitourinary tract in pregnancy || id:finngen_R9_PREG_GU_INFECT	Carbohydrate sulfotransferase 15 || id:prot-a-552	Inverse variance weighted	2	-0.0442072	0.184886	0.811024	115.165
prot-a-1051	finngen_R9_PREECLAMPS	Pre-eclampsia || id:finngen_R9_PREECLAMPS	Protein FAM3D || id:prot-a-1051	Inverse variance weighted	3	0.00647446	0.0278754	0.816333	115.919
prot-a-1037	finngen_R9_ABORT_SPONTAN	Spontaneous abortion || id:finngen_R9_ABORT_SPONTAN	Protein FAM177A1 || id:prot-a-1037	Inverse variance weighted	2	-0.00596739	0.0260887	0.819075	116.309
prot-a-480	finngen_R9_PREG_GU_INFECT	Infections of genitourinary tract in pregnancy || id:finngen_R9_PREG_GU_INFECT	Cadherin-1 || id:prot-a-480	Wald ratio	1	-0.0589532	0.263361	0.822875	116.848
prot-b-77	finngen_R9_GESTAT_OEDEM_PREINUR	Gestational [pregnancy-induced] oedema and proteinuria without hypertension || id:finngen_R9_GESTAT_OEDEM_PREINUR	selectin E || id:prot-b-77	Wald ratio	1	0.0120552	0.0540165	0.823399	116.923
prot-b-77	finngen_R9_GESTAT_HYPERT	Gestational [pregnancy-induced] hypertension || id:finngen_R9_GESTAT_HYPERT	selectin E || id:prot-b-77	Wald ratio	1	0.00741857	0.0332676	0.823538	116.942
prot-a-1037	finngen_R9_OTHER_MATERN_DIS_ELSEWHERE	Other maternal diseases classifiable elsewhere but complicating pregnancy, childbirth and the puerperium || id:finngen_R9_OTHER_MATERN_DIS_ELSEWHERE	Protein FAM177A1 || id:prot-a-1037	Inverse variance weighted	2	-0.00797051	0.0360449	0.824993	117.149
prot-a-553	finngen_R9_PREG_GU_INFECT	Infections of genitourinary tract in pregnancy || id:finngen_R9_PREG_GU_INFECT	Carbohydrate sulfotransferase 15 || id:prot-a-553	Inverse variance weighted	2	-0.0369364	0.169336	0.827332	117.481
prot-a-403	finngen_R9_PREG_GU_INFECT	Infections of genitourinary tract in pregnancy || id:finngen_R9_PREG_GU_INFECT	C-C motif chemokine 25 || id:prot-a-403	Inverse variance weighted	5	0.0105311	0.0561135	0.851131	120.861
prot-a-2957	finngen_R9_OTHER_MATERN_DIS_ELSEWHERE	Other maternal diseases classifiable elsewhere but complicating pregnancy, childbirth and the puerperium || id:finngen_R9_OTHER_MATERN_DIS_ELSEWHERE	Tissue factor pathway inhibitor || id:prot-a-2957	Inverse variance weighted	2	0.014291	0.0811087	0.86014	122.14
prot-a-1238	finngen_R9_OTHER_MATERN_DIS_ELSEWHERE	Other maternal diseases classifiable elsewhere but complicating pregnancy, childbirth and the puerperium || id:finngen_R9_OTHER_MATERN_DIS_ELSEWHERE	Golgi membrane protein 1 || id:prot-a-1238	Inverse variance weighted	2	0.00737847	0.045879	0.872232	123.857
prot-a-402	finngen_R9_PREG_GU_INFECT	Infections of genitourinary tract in pregnancy || id:finngen_R9_PREG_GU_INFECT	C-C motif chemokine 25 || id:prot-a-402	Inverse variance weighted	4	-0.0121973	0.075957	0.872423	123.884
prot-a-1238	finngen_R9_PREG_OTHER_MAT_DISORD	Other maternal disorders predominantly related to pregnancy || id:finngen_R9_PREG_OTHER_MAT_DISORD	Golgi membrane protein 1 || id:prot-a-1238	Inverse variance weighted	2	-0.00385046	0.0241105	0.873117	123.983
prot-a-2470	finngen_R9_ABORT_SPONTAN	Spontaneous abortion || id:finngen_R9_ABORT_SPONTAN	Sulfhydryl oxidase 2 || id:prot-a-2470	Inverse variance weighted	2	-0.00236125	0.0186472	0.899235	127.691
prot-a-552	finngen_R9_ABORT_SPONTAN	Spontaneous abortion || id:finngen_R9_ABORT_SPONTAN	Carbohydrate sulfotransferase 15 || id:prot-a-552	Inverse variance weighted	2	-0.00634807	0.0534107	0.905391	128.566
prot-a-402	finngen_R9_PREECLAMPS	Pre-eclampsia || id:finngen_R9_PREECLAMPS	C-C motif chemokine 25 || id:prot-a-402	Inverse variance weighted	4	-0.00540417	0.0490471	0.912264	129.541
prot-a-32	finngen_R9_PREECLAMPS	Pre-eclampsia || id:finngen_R9_PREECLAMPS	A disintegrin and metalloproteinase with thrombospondin motifs 13 || id:prot-a-32	Inverse variance weighted	2	-0.00574178	0.0542817	0.915759	130.038
prot-a-553	finngen_R9_ABORT_SPONTAN	Spontaneous abortion || id:finngen_R9_ABORT_SPONTAN	Carbohydrate sulfotransferase 15 || id:prot-a-553	Inverse variance weighted	2	-0.00493771	0.0486988	0.919238	130.532
prot-a-32	finn-b-GEST_DIABETES	Gestational diabetes (for exclusion) || id:finn-b-GEST_DIABETES	A disintegrin and metalloproteinase with thrombospondin motifs 13 || id:prot-a-32	Inverse variance weighted	2	-0.0044714	0.0441876	0.919399	130.555
prot-a-1037	finngen_R9_PREG_OTHER_MAT_DISORD	Other maternal disorders predominantly related to pregnancy || id:finngen_R9_PREG_OTHER_MAT_DISORD	Protein FAM177A1 || id:prot-a-1037	Inverse variance weighted	2	-0.00206445	0.022635	0.927329	131.681
prot-a-403	finn-b-GEST_DIABETES	Gestational diabetes (for exclusion) || id:finn-b-GEST_DIABETES	C-C motif chemokine 25 || id:prot-a-403	Inverse variance weighted	5	-0.00259945	0.0296564	0.930153	132.082
prot-a-1051	finngen_R9_PREG_OTHER_MAT_DISORD	Other maternal disorders predominantly related to pregnancy || id:finngen_R9_PREG_OTHER_MAT_DISORD	Protein FAM3D || id:prot-a-1051	Inverse variance weighted	3	-0.00134122	0.015501	0.931049	132.209
prot-a-553	finngen_R9_GESTAT_HYPERT	Gestational [pregnancy-induced] hypertension || id:finngen_R9_GESTAT_HYPERT	Carbohydrate sulfotransferase 15 || id:prot-a-553	Inverse variance weighted	2	0.0130019	0.18428	0.943752	134.013
prot-a-2470	finngen_R9_PREG_GU_INFECT	Infections of genitourinary tract in pregnancy || id:finngen_R9_PREG_GU_INFECT	Sulfhydryl oxidase 2 || id:prot-a-2470	Inverse variance weighted	2	-0.00325926	0.0469959	0.944709	134.149
prot-a-1051	finngen_R9_GESTAT_HYPERT	Gestational [pregnancy-induced] hypertension || id:finngen_R9_GESTAT_HYPERT	Protein FAM3D || id:prot-a-1051	Inverse variance weighted	3	0.00273244	0.0408841	0.946714	134.433
prot-a-32	finngen_R9_PRETERM	Preterm labour and delivery || id:finngen_R9_PRETERM	A disintegrin and metalloproteinase with thrombospondin motifs 13 || id:prot-a-32	Inverse variance weighted	2	-0.00595208	0.102872	0.953861	135.448
prot-a-552	finngen_R9_GESTAT_HYPERT	Gestational [pregnancy-induced] hypertension || id:finngen_R9_GESTAT_HYPERT	Carbohydrate sulfotransferase 15 || id:prot-a-552	Inverse variance weighted	2	0.0102362	0.202373	0.959659	136.272
prot-a-32	finngen_R9_GESTAT_HYPERT	Gestational [pregnancy-induced] hypertension || id:finngen_R9_GESTAT_HYPERT	A disintegrin and metalloproteinase with thrombospondin motifs 13 || id:prot-a-32	Inverse variance weighted	2	-0.0021297	0.0507148	0.966504	137.244
prot-a-480	finngen_R9_GESTAT_HYPERT	Gestational [pregnancy-induced] hypertension || id:finngen_R9_GESTAT_HYPERT	Cadherin-1 || id:prot-a-480	Wald ratio	1	0.00606061	0.159229	0.969638	137.689
prot-a-480	finngen_R9_PRETERM	Preterm labour and delivery || id:finngen_R9_PRETERM	Cadherin-1 || id:prot-a-480	Wald ratio	1	0.00495868	0.138292	0.971397	137.938
prot-a-480	finngen_R9_GESTAT_OEDEM_PREINUR	Gestational [pregnancy-induced] oedema and proteinuria without hypertension || id:finngen_R9_GESTAT_OEDEM_PREINUR	Cadherin-1 || id:prot-a-480	Wald ratio	1	-0.00385675	0.257851	0.988066	140.305
prot-a-402	finngen_R9_PREG_OTHER_MAT_DISORD	Other maternal disorders predominantly related to pregnancy || id:finngen_R9_PREG_OTHER_MAT_DISORD	C-C motif chemokine 25 || id:prot-a-402	Inverse variance weighted	4	-0.000325881	0.0273239	0.990484	140.649

## Sheet: Table S9
Table S9 protein association with rs950529388（merged into rs687621） and the Mendelian randomization of these proteins on 10 pregnancy related outcomes, besides ABO
id.exposure	id.outcome	outcome	exposure	method	nsnp	b	se	pval	Bonferroni adjusted-pval
prot-a-2991	finn-b-GEST_DIABETES	Gestational diabetes (for exclusion) || id:finn-b-GEST_DIABETES	Toll-like receptor 4:Lymphocyte antigen 96 complex || id:prot-a-2991	Inverse variance weighted	4	-0.142744	0.0321162	8.80568e-06	0.00702694
prot-a-1713	finngen_R9_GESTAT_HYPERT	Gestational [pregnancy-induced] hypertension || id:finngen_R9_GESTAT_HYPERT	Lactase-phlorizin hydrolase || id:prot-a-1713	Inverse variance weighted	4	0.123163	0.0280172	1.10273e-05	0.00879976
prot-a-81	finngen_R9_PREG_VENOUS_HAEMORRH	Venous complications and haemorrhoids in pregnancy || id:finngen_R9_PREG_VENOUS_HAEMORRH	Intestinal-type alkaline phosphatase || id:prot-a-81	Wald ratio	1	-1.42981	0.407	0.000443005	0.353518
prot-a-1235	finngen_R9_PREG_VENOUS_HAEMORRH	Venous complications and haemorrhoids in pregnancy || id:finngen_R9_PREG_VENOUS_HAEMORRH	N-acetylglucosamine-6-sulfatase || id:prot-a-1235	Wald ratio	1	-2.00359	0.572711	0.000468001	0.373465
prot-a-2470	finngen_R9_PREG_VENOUS_HAEMORRH	Venous complications and haemorrhoids in pregnancy || id:finngen_R9_PREG_VENOUS_HAEMORRH	Sulfhydryl oxidase 2 || id:prot-a-2470	Inverse variance weighted	2	0.389781	0.112195	0.000512471	0.408952
prot-a-1882	finngen_R9_PREG_VENOUS_HAEMORRH	Venous complications and haemorrhoids in pregnancy || id:finngen_R9_PREG_VENOUS_HAEMORRH	Hepatocyte growth factor receptor || id:prot-a-1882	Inverse variance weighted	2	-0.978279	0.289999	0.000742483	0.592501
prot-a-1713	finngen_R9_PREG_OTHER_MAT_DISORD	Other maternal disorders predominantly related to pregnancy || id:finngen_R9_PREG_OTHER_MAT_DISORD	Lactase-phlorizin hydrolase || id:prot-a-1713	Inverse variance weighted	4	0.0578695	0.0185318	0.00179191	1.42994
prot-a-1444	finngen_R9_PREG_VENOUS_HAEMORRH	Venous complications and haemorrhoids in pregnancy || id:finngen_R9_PREG_VENOUS_HAEMORRH	Insulin-like growth factor 1 receptor || id:prot-a-1444	Wald ratio	1	-1.70675	0.548417	0.0018574	1.48221
prot-a-1400	finngen_R9_PREG_VENOUS_HAEMORRH	Venous complications and haemorrhoids in pregnancy || id:finngen_R9_PREG_VENOUS_HAEMORRH	Intercellular adhesion molecule 4 || id:prot-a-1400	Wald ratio	1	-1.76675	0.567696	0.0018574	1.48221
prot-a-1737	finngen_R9_PREG_VENOUS_HAEMORRH	Venous complications and haemorrhoids in pregnancy || id:finngen_R9_PREG_VENOUS_HAEMORRH	Leukemia inhibitory factor receptor || id:prot-a-1737	Wald ratio	1	-1.24132	0.398865	0.0018574	1.48221
prot-a-943	finngen_R9_PREG_VENOUS_HAEMORRH	Venous complications and haemorrhoids in pregnancy || id:finngen_R9_PREG_VENOUS_HAEMORRH	Endoglin || id:prot-a-943	Wald ratio	1	-1.56524	0.502946	0.0018574	1.48221
prot-b-77	finngen_R9_PREG_VENOUS_HAEMORRH	Venous complications and haemorrhoids in pregnancy || id:finngen_R9_PREG_VENOUS_HAEMORRH	selectin E || id:prot-b-77	Wald ratio	1	-0.431088	0.138519	0.0018574	1.48221
prot-a-1564	finngen_R9_PREG_VENOUS_HAEMORRH	Venous complications and haemorrhoids in pregnancy || id:finngen_R9_PREG_VENOUS_HAEMORRH	Insulin receptor || id:prot-a-1564	Inverse variance weighted	2	-0.61229	0.197372	0.00192078	1.53278
prot-a-3117	finngen_R9_PREG_VENOUS_HAEMORRH	Venous complications and haemorrhoids in pregnancy || id:finngen_R9_PREG_VENOUS_HAEMORRH	Tuftelin || id:prot-a-3117	Wald ratio	1	-2.02194	0.658776	0.00214606	1.71256
prot-a-1235	finngen_R9_PRETERM	Preterm labour and delivery || id:finngen_R9_PRETERM	N-acetylglucosamine-6-sulfatase || id:prot-a-1235	Wald ratio	1	-0.356673	0.120287	0.00302512	2.41404
prot-a-552	finngen_R9_PRETERM	Preterm labour and delivery || id:finngen_R9_PRETERM	Carbohydrate sulfotransferase 15 || id:prot-a-552	Inverse variance weighted	2	-0.194264	0.0674061	0.00395165	3.15342
prot-a-553	finngen_R9_PRETERM	Preterm labour and delivery || id:finngen_R9_PRETERM	Carbohydrate sulfotransferase 15 || id:prot-a-553	Inverse variance weighted	2	-0.176629	0.0614577	0.00405313	3.2344
prot-b-9	finngen_R9_PREG_OTHER_MAT_DISORD	Other maternal disorders predominantly related to pregnancy || id:finngen_R9_PREG_OTHER_MAT_DISORD	TEK receptor tyrosine kinase || id:prot-b-9	Inverse variance weighted	2	0.0848735	0.029968	0.00462374	3.68974
prot-a-2975	finngen_R9_PREG_VENOUS_HAEMORRH	Venous complications and haemorrhoids in pregnancy || id:finngen_R9_PREG_VENOUS_HAEMORRH	Thrombospondin type-1 domain-containing protein 1 || id:prot-a-2975	Inverse variance weighted	2	-0.947783	0.354763	0.00754923	6.02429
prot-a-584	finngen_R9_GESTAT_OEDEM_PREINUR	Gestational [pregnancy-induced] oedema and proteinuria without hypertension || id:finngen_R9_GESTAT_OEDEM_PREINUR	Chloride intracellular channel protein 5 || id:prot-a-584	Wald ratio	1	-0.712904	0.272789	0.00896498	7.15406
prot-a-294	finngen_R9_PREG_VENOUS_HAEMORRH	Venous complications and haemorrhoids in pregnancy || id:finngen_R9_PREG_VENOUS_HAEMORRH	C1GALT1-specific chaperone 1 || id:prot-a-294	Inverse variance weighted	2	0.545633	0.209928	0.00934573	7.4579
prot-a-2470	finngen_R9_PRETERM	Preterm labour and delivery || id:finngen_R9_PRETERM	Sulfhydryl oxidase 2 || id:prot-a-2470	Inverse variance weighted	2	0.0609405	0.0235263	0.00958872	7.6518
prot-a-2665	finngen_R9_PREG_VENOUS_HAEMORRH	Venous complications and haemorrhoids in pregnancy || id:finngen_R9_PREG_VENOUS_HAEMORRH	E-selectin || id:prot-a-2665	Inverse variance weighted	2	-0.294825	0.117212	0.0118923	9.49009
prot-a-426	finngen_R9_PREG_VENOUS_HAEMORRH	Venous complications and haemorrhoids in pregnancy || id:finngen_R9_PREG_VENOUS_HAEMORRH	CD209 antigen || id:prot-a-426	Inverse variance weighted	3	0.357935	0.142396	0.0119483	9.53476
prot-a-81	finngen_R9_PRETERM	Preterm labour and delivery || id:finngen_R9_PRETERM	Intestinal-type alkaline phosphatase || id:prot-a-81	Wald ratio	1	-0.210381	0.0853323	0.0136846	10.9203
prot-a-1009	finngen_R9_PRETERM	Preterm labour and delivery || id:finngen_R9_PRETERM	Coagulation Factor VIII || id:prot-a-1009	Wald ratio	1	0.391075	0.160225	0.0146552	11.6948
prot-a-553	finngen_R9_PREG_VENOUS_HAEMORRH	Venous complications and haemorrhoids in pregnancy || id:finngen_R9_PREG_VENOUS_HAEMORRH	Carbohydrate sulfotransferase 15 || id:prot-a-553	Inverse variance weighted	2	-0.953262	0.39155	0.014909	11.8974
prot-a-2663	finngen_R9_PREG_GU_INFECT	Infections of genitourinary tract in pregnancy || id:finngen_R9_PREG_GU_INFECT	Secreted and transmembrane protein 1 || id:prot-a-2663	Inverse variance weighted	2	0.296402	0.12176	0.0149197	11.9059
prot-a-1919	finngen_R9_OTHER_MATERN_DIS_ELSEWHERE	Other maternal diseases classifiable elsewhere but complicating pregnancy, childbirth and the puerperium || id:finngen_R9_OTHER_MATERN_DIS_ELSEWHERE	Matrilysin || id:prot-a-1919	Wald ratio	1	-1.09328	0.455495	0.0163864	13.0763
prot-a-1151	finn-b-GEST_DIABETES	Gestational diabetes (for exclusion) || id:finn-b-GEST_DIABETES	Alpha-(1,3)-fucosyltransferase 10 || id:prot-a-1151	Wald ratio	1	-0.110642	0.046212	0.0166553	13.2909
prot-b-46	finngen_R9_PREG_OTHER_MAT_DISORD	Other maternal disorders predominantly related to pregnancy || id:finngen_R9_PREG_OTHER_MAT_DISORD	thrombomodulin || id:prot-b-46	Inverse variance weighted	2	0.122121	0.0515721	0.0178858	14.2729
prot-a-2978	finngen_R9_PREG_OTHER_MAT_DISORD	Other maternal disorders predominantly related to pregnancy || id:finngen_R9_PREG_OTHER_MAT_DISORD	Tyrosine-protein kinase receptor Tie-1, soluble || id:prot-a-2978	Inverse variance weighted	4	0.0373516	0.0160676	0.0200909	16.0325
prot-a-857	finngen_R9_OTHER_MATERN_DIS_ELSEWHERE	Other maternal diseases classifiable elsewhere but complicating pregnancy, childbirth and the puerperium || id:finngen_R9_OTHER_MATERN_DIS_ELSEWHERE	Dipeptidase 2 || id:prot-a-857	Inverse variance weighted	4	-0.128491	0.0554424	0.020473	16.3375
prot-a-1639	finn-b-GEST_DIABETES	Gestational diabetes (for exclusion) || id:finn-b-GEST_DIABETES	DNA/RNA-binding protein KIN17 || id:prot-a-1639	Inverse variance weighted	3	-0.128378	0.0557352	0.0212586	16.9643
prot-a-552	finngen_R9_PREG_VENOUS_HAEMORRH	Venous complications and haemorrhoids in pregnancy || id:finngen_R9_PREG_VENOUS_HAEMORRH	Carbohydrate sulfotransferase 15 || id:prot-a-552	Inverse variance weighted	2	-1.03682	0.450204	0.0212782	16.98
prot-a-403	finngen_R9_ABORT_SPONTAN	Spontaneous abortion || id:finngen_R9_ABORT_SPONTAN	C-C motif chemokine 25 || id:prot-a-403	Inverse variance weighted	5	0.0555317	0.0241743	0.0216108	17.2454
prot-a-1882	finngen_R9_PREG_GU_INFECT	Infections of genitourinary tract in pregnancy || id:finngen_R9_PREG_GU_INFECT	Hepatocyte growth factor receptor || id:prot-a-1882	Inverse variance weighted	2	0.264406	0.116036	0.0226876	18.1047
prot-a-2021	finngen_R9_PREG_OTHER_MAT_DISORD	Other maternal disorders predominantly related to pregnancy || id:finngen_R9_PREG_OTHER_MAT_DISORD	Bifunctional heparan sulfate N-deacetylase/N-sulfotransferase 1 || id:prot-a-2021	Wald ratio	1	-0.227625	0.0999199	0.0227221	18.1322
prot-a-584	finngen_R9_GESTAT_HYPERT	Gestational [pregnancy-induced] hypertension || id:finngen_R9_GESTAT_HYPERT	Chloride intracellular channel protein 5 || id:prot-a-584	Wald ratio	1	-0.378662	0.167189	0.0235204	18.7693
prot-a-1564	finngen_R9_PREG_GU_INFECT	Infections of genitourinary tract in pregnancy || id:finngen_R9_PREG_GU_INFECT	Insulin receptor || id:prot-a-1564	Inverse variance weighted	2	0.184189	0.0820875	0.0248443	19.8258
prot-b-46	finngen_R9_OTHER_MATERN_DIS_ELSEWHERE	Other maternal diseases classifiable elsewhere but complicating pregnancy, childbirth and the puerperium || id:finngen_R9_OTHER_MATERN_DIS_ELSEWHERE	thrombomodulin || id:prot-b-46	Inverse variance weighted	2	0.145028	0.0662474	0.0285831	22.8093
prot-a-1398	finn-b-GEST_DIABETES	Gestational diabetes (for exclusion) || id:finn-b-GEST_DIABETES	Intercellular adhesion molecule 2 || id:prot-a-1398	Inverse variance weighted	2	-0.188856	0.0868955	0.0297527	23.7426
prot-a-2827	finngen_R9_OTHER_MATERN_DIS_ELSEWHERE	Other maternal diseases classifiable elsewhere but complicating pregnancy, childbirth and the puerperium || id:finngen_R9_OTHER_MATERN_DIS_ELSEWHERE	Testican-2 || id:prot-a-2827	Wald ratio	1	0.217531	0.102341	0.0335399	26.7648
prot-a-1690	finngen_R9_PRETERM	Preterm labour and delivery || id:finngen_R9_PRETERM	Neural cell adhesion molecule L1 || id:prot-a-1690	Inverse variance weighted	2	-0.222938	0.106101	0.0356247	28.4285
prot-a-1444	finngen_R9_PREG_GU_INFECT	Infections of genitourinary tract in pregnancy || id:finngen_R9_PREG_GU_INFECT	Insulin-like growth factor 1 receptor || id:prot-a-1444	Wald ratio	1	0.458926	0.219367	0.036434	29.0744
prot-a-943	finngen_R9_PREG_GU_INFECT	Infections of genitourinary tract in pregnancy || id:finngen_R9_PREG_GU_INFECT	Endoglin || id:prot-a-943	Wald ratio	1	0.420875	0.201178	0.036434	29.0744
prot-a-1400	finngen_R9_PREG_GU_INFECT	Infections of genitourinary tract in pregnancy || id:finngen_R9_PREG_GU_INFECT	Intercellular adhesion molecule 4 || id:prot-a-1400	Wald ratio	1	0.475059	0.227078	0.036434	29.0744
prot-a-1737	finngen_R9_PREG_GU_INFECT	Infections of genitourinary tract in pregnancy || id:finngen_R9_PREG_GU_INFECT	Leukemia inhibitory factor receptor || id:prot-a-1737	Wald ratio	1	0.333778	0.159546	0.036434	29.0744
prot-b-77	finngen_R9_PREG_GU_INFECT	Infections of genitourinary tract in pregnancy || id:finngen_R9_PREG_GU_INFECT	selectin E || id:prot-b-77	Wald ratio	1	0.115915	0.0554074	0.036434	29.0744
prot-a-1129	finngen_R9_PREG_GU_INFECT	Infections of genitourinary tract in pregnancy || id:finngen_R9_PREG_GU_INFECT	Vascular endothelial growth factor receptor 3 || id:prot-a-1129	Inverse variance weighted	4	0.090419	0.0433713	0.0370904	29.5981
prot-a-213	finngen_R9_PREG_GU_INFECT	Infections of genitourinary tract in pregnancy || id:finngen_R9_PREG_GU_INFECT	N-acetyllactosaminide beta-1,3-N-acetylglucosaminyltransferase 2 || id:prot-a-213	Inverse variance weighted	3	-0.150966	0.0726633	0.0377452	30.1207
prot-a-1596	finn-b-GEST_DIABETES	Gestational diabetes (for exclusion) || id:finn-b-GEST_DIABETES	Protein jagged-1 || id:prot-a-1596	Inverse variance weighted	2	-0.145769	0.0704774	0.0386113	30.8118
prot-a-426	finngen_R9_PRETERM	Preterm labour and delivery || id:finngen_R9_PRETERM	CD209 antigen || id:prot-a-426	Inverse variance weighted	3	0.0535173	0.0261057	0.040362	32.2088
prot-a-857	finngen_R9_PREG_GU_INFECT	Infections of genitourinary tract in pregnancy || id:finngen_R9_PREG_GU_INFECT	Dipeptidase 2 || id:prot-a-857	Inverse variance weighted	4	0.212793	0.105418	0.043532	34.7385
prot-a-426	finngen_R9_OTHER_MATERN_DIS_ELSEWHERE	Other maternal diseases classifiable elsewhere but complicating pregnancy, childbirth and the puerperium || id:finngen_R9_OTHER_MATERN_DIS_ELSEWHERE	CD209 antigen || id:prot-a-426	Inverse variance weighted	2	0.057458	0.028494	0.043748	34.9109
prot-a-1235	finngen_R9_PREG_OTHER_MAT_DISORD	Other maternal disorders predominantly related to pregnancy || id:finngen_R9_PREG_OTHER_MAT_DISORD	N-acetylglucosamine-6-sulfatase || id:prot-a-1235	Wald ratio	1	-0.162777	0.0825853	0.0487222	38.8803
prot-a-2975	finngen_R9_PREG_GU_INFECT	Infections of genitourinary tract in pregnancy || id:finngen_R9_PREG_GU_INFECT	Thrombospondin type-1 domain-containing protein 1 || id:prot-a-2975	Inverse variance weighted	2	0.242625	0.123321	0.0491347	39.2095
prot-a-485	finngen_R9_OTHER_MATERN_DIS_ELSEWHERE	Other maternal diseases classifiable elsewhere but complicating pregnancy, childbirth and the puerperium || id:finngen_R9_OTHER_MATERN_DIS_ELSEWHERE	Cadherin-5 || id:prot-a-485	Inverse variance weighted	2	0.0514107	0.0263267	0.0508439	40.5735
prot-a-1639	finngen_R9_PREG_VENOUS_HAEMORRH	Venous complications and haemorrhoids in pregnancy || id:finngen_R9_PREG_VENOUS_HAEMORRH	DNA/RNA-binding protein KIN17 || id:prot-a-1639	Inverse variance weighted	3	-0.797762	0.40879	0.0509951	40.6941
prot-a-2021	finngen_R9_PRETERM	Preterm labour and delivery || id:finngen_R9_PRETERM	Bifunctional heparan sulfate N-deacetylase/N-sulfotransferase 1 || id:prot-a-2021	Wald ratio	1	-0.281859	0.145071	0.0520271	41.5176
prot-a-406	finngen_R9_PREG_OTHER_MAT_DISORD	Other maternal disorders predominantly related to pregnancy || id:finngen_R9_PREG_OTHER_MAT_DISORD	C-C motif chemokine 28 || id:prot-a-406	Inverse variance weighted	2	0.0838983	0.0434201	0.0533292	42.5567
prot-a-857	finngen_R9_PREG_OTHER_MAT_DISORD	Other maternal disorders predominantly related to pregnancy || id:finngen_R9_PREG_OTHER_MAT_DISORD	Dipeptidase 2 || id:prot-a-857	Inverse variance weighted	4	-0.0669266	0.0348576	0.054858	43.7767
prot-a-294	finngen_R9_PREG_GU_INFECT	Infections of genitourinary tract in pregnancy || id:finngen_R9_PREG_GU_INFECT	C1GALT1-specific chaperone 1 || id:prot-a-294	Inverse variance weighted	2	-0.145644	0.0759232	0.0550716	43.9471
prot-a-1695	finn-b-GEST_DIABETES	Gestational diabetes (for exclusion) || id:finn-b-GEST_DIABETES	Laminin || id:prot-a-1695	Inverse variance weighted	4	-0.0811751	0.0426065	0.0567501	45.2866
prot-a-1713	finngen_R9_OTHER_MATERN_DIS_ELSEWHERE	Other maternal diseases classifiable elsewhere but complicating pregnancy, childbirth and the puerperium || id:finngen_R9_OTHER_MATERN_DIS_ELSEWHERE	Lactase-phlorizin hydrolase || id:prot-a-1713	Inverse variance weighted	4	0.0688824	0.0363197	0.0578864	46.1933
prot-a-857	finngen_R9_GESTAT_HYPERT	Gestational [pregnancy-induced] hypertension || id:finngen_R9_GESTAT_HYPERT	Dipeptidase 2 || id:prot-a-857	Inverse variance weighted	4	-0.111506	0.0588957	0.0583217	46.5407
prot-b-46	finngen_R9_PREG_GU_INFECT	Infections of genitourinary tract in pregnancy || id:finngen_R9_PREG_GU_INFECT	thrombomodulin || id:prot-b-46	Inverse variance weighted	2	0.277423	0.148081	0.0610054	48.6823
prot-a-1713	finngen_R9_PREECLAMPS	Pre-eclampsia || id:finngen_R9_PREECLAMPS	Lactase-phlorizin hydrolase || id:prot-a-1713	Inverse variance weighted	4	0.0564227	0.0302814	0.0624233	49.8138
prot-a-1398	finngen_R9_PREG_VENOUS_HAEMORRH	Venous complications and haemorrhoids in pregnancy || id:finngen_R9_PREG_VENOUS_HAEMORRH	Intercellular adhesion molecule 2 || id:prot-a-1398	Inverse variance weighted	2	-1.10661	0.594279	0.0625878	49.9451
prot-a-2678	finngen_R9_OTHER_MATERN_DIS_ELSEWHERE	Other maternal diseases classifiable elsewhere but complicating pregnancy, childbirth and the puerperium || id:finngen_R9_OTHER_MATERN_DIS_ELSEWHERE	Semaphorin-6A || id:prot-a-2678	Inverse variance weighted	2	0.120049	0.0646418	0.0632898	50.5052
prot-a-231	finngen_R9_PRETERM	Preterm labour and delivery || id:finngen_R9_PRETERM	Basal Cell Adhesion Molecule || id:prot-a-231	Inverse variance weighted	2	0.134055	0.0722102	0.063388	50.5836
prot-a-2665	finngen_R9_PREG_GU_INFECT	Infections of genitourinary tract in pregnancy || id:finngen_R9_PREG_GU_INFECT	E-selectin || id:prot-a-2665	Inverse variance weighted	2	0.0736018	0.0403873	0.0683942	54.5786
prot-a-584	finngen_R9_PREECLAMPS	Pre-eclampsia || id:finngen_R9_PREECLAMPS	Chloride intracellular channel protein 5 || id:prot-a-584	Wald ratio	1	-0.327429	0.18136	0.0710106	56.6665
prot-b-9	finngen_R9_OTHER_MATERN_DIS_ELSEWHERE	Other maternal diseases classifiable elsewhere but complicating pregnancy, childbirth and the puerperium || id:finngen_R9_OTHER_MATERN_DIS_ELSEWHERE	TEK receptor tyrosine kinase || id:prot-b-9	Inverse variance weighted	2	0.139538	0.0778042	0.0729	58.1742
prot-a-3117	finngen_R9_PREG_GU_INFECT	Infections of genitourinary tract in pregnancy || id:finngen_R9_PREG_GU_INFECT	Tuftelin || id:prot-a-3117	Wald ratio	1	0.471132	0.263279	0.0735386	58.6838
prot-a-1216	finngen_R9_GESTAT_HYPERT	Gestational [pregnancy-induced] hypertension || id:finngen_R9_GESTAT_HYPERT	D-glucuronyl C5-epimerase || id:prot-a-1216	Inverse variance weighted	2	-0.0608028	0.0340009	0.0737323	58.8384
prot-a-1863	finngen_R9_PREG_GU_INFECT	Infections of genitourinary tract in pregnancy || id:finngen_R9_PREG_GU_INFECT	Mannose-binding protein C || id:prot-a-1863	Inverse variance weighted	4	-0.0723359	0.0405847	0.0746933	59.6053
prot-a-1049	finngen_R9_PREG_OTHER_MAT_DISORD	Other maternal disorders predominantly related to pregnancy || id:finngen_R9_PREG_OTHER_MAT_DISORD	Protein FAM3B || id:prot-a-1049	Inverse variance weighted	3	-0.0587291	0.0331929	0.0768394	61.3179
prot-a-1690	finngen_R9_PREG_GU_INFECT	Infections of genitourinary tract in pregnancy || id:finngen_R9_PREG_GU_INFECT	Neural cell adhesion molecule L1 || id:prot-a-1690	Inverse variance weighted	2	0.362263	0.205124	0.0773843	61.7527
prot-a-1129	finngen_R9_PREG_VENOUS_HAEMORRH	Venous complications and haemorrhoids in pregnancy || id:finngen_R9_PREG_VENOUS_HAEMORRH	Vascular endothelial growth factor receptor 3 || id:prot-a-1129	Inverse variance weighted	4	-0.300848	0.170385	0.0774472	61.8028
prot-a-1576	finngen_R9_GESTAT_HYPERT	Gestational [pregnancy-induced] hypertension || id:finngen_R9_GESTAT_HYPERT	Immunoglobulin superfamily containing leucine-rich repeat protein 2 || id:prot-a-1576	Inverse variance weighted	4	0.0728271	0.041685	0.0806231	64.3372
prot-a-2315	finn-b-GEST_DIABETES	Gestational diabetes (for exclusion) || id:finn-b-GEST_DIABETES	Inactive pancreatic lipase-related protein 1 || id:prot-a-2315	Wald ratio	1	0.184155	0.105531	0.0809775	64.62
prot-a-812	finngen_R9_GESTAT_HYPERT	Gestational [pregnancy-induced] hypertension || id:finngen_R9_GESTAT_HYPERT	Dihydrofolate reductase || id:prot-a-812	Wald ratio	1	-0.0653266	0.0374453	0.0810565	64.6831
prot-a-3243	finngen_R9_PRETERM	Preterm labour and delivery || id:finngen_R9_PRETERM	Xyloside xylosyltransferase 1 || id:prot-a-3243	Inverse variance weighted	3	-0.109527	0.0630658	0.082437	65.7847
prot-a-406	finngen_R9_GESTAT_HYPERT	Gestational [pregnancy-induced] hypertension || id:finngen_R9_GESTAT_HYPERT	C-C motif chemokine 28 || id:prot-a-406	Inverse variance weighted	2	-0.125042	0.0727702	0.0857389	68.4197
prot-a-217	finngen_R9_OTHER_MATERN_DIS_ELSEWHERE	Other maternal diseases classifiable elsewhere but complicating pregnancy, childbirth and the puerperium || id:finngen_R9_OTHER_MATERN_DIS_ELSEWHERE	Beta-1,4-galactosyltransferase 2 || id:prot-a-217	Inverse variance weighted	2	0.139282	0.0812519	0.0864915	69.0202
prot-a-1919	finngen_R9_PRETERM	Preterm labour and delivery || id:finngen_R9_PRETERM	Matrilysin || id:prot-a-1919	Wald ratio	1	-0.71458	0.418273	0.0875609	69.8736
prot-a-1397	finngen_R9_ABORT_SPONTAN	Spontaneous abortion || id:finngen_R9_ABORT_SPONTAN	Intercellular adhesion molecule 1 || id:prot-a-1397	Inverse variance weighted	2	-0.0221935	0.0130477	0.0889529	70.9844
prot-a-1397	finngen_R9_GESTAT_OEDEM_PREINUR	Gestational [pregnancy-induced] oedema and proteinuria without hypertension || id:finngen_R9_GESTAT_OEDEM_PREINUR	Intercellular adhesion molecule 1 || id:prot-a-1397	Inverse variance weighted	2	-0.0515716	0.0306921	0.0929017	74.1356
prot-a-870	finngen_R9_OTHER_MATERN_DIS_ELSEWHERE	Other maternal diseases classifiable elsewhere but complicating pregnancy, childbirth and the puerperium || id:finngen_R9_OTHER_MATERN_DIS_ELSEWHERE	Desmoglein-2 || id:prot-a-870	Wald ratio	1	0.215768	0.130409	0.0980167	78.2174
prot-a-213	finngen_R9_GESTAT_HYPERT	Gestational [pregnancy-induced] hypertension || id:finngen_R9_GESTAT_HYPERT	N-acetyllactosaminide beta-1,3-N-acetylglucosaminyltransferase 2 || id:prot-a-213	Inverse variance weighted	3	0.0926412	0.0562621	0.0996404	79.513
prot-a-2304	finngen_R9_PREG_VENOUS_HAEMORRH	Venous complications and haemorrhoids in pregnancy || id:finngen_R9_PREG_VENOUS_HAEMORRH	Procollagen-lysine,2-oxoglutarate 5-dioxygenase 2 || id:prot-a-2304	Wald ratio	1	-1.08055	0.658703	0.100919	80.5334
prot-a-857	finngen_R9_PREG_VENOUS_HAEMORRH	Venous complications and haemorrhoids in pregnancy || id:finngen_R9_PREG_VENOUS_HAEMORRH	Dipeptidase 2 || id:prot-a-857	Inverse variance weighted	4	-0.6355	0.390431	0.103591	82.6658
prot-a-727	finngen_R9_PRETERM	Preterm labour and delivery || id:finngen_R9_PRETERM	Cathepsin S || id:prot-a-727	Wald ratio	1	-0.0758861	0.0469494	0.106022	84.6052
prot-a-2667	finngen_R9_PREG_VENOUS_HAEMORRH	Venous complications and haemorrhoids in pregnancy || id:finngen_R9_PREG_VENOUS_HAEMORRH	P-selectin || id:prot-a-2667	Inverse variance weighted	6	-0.254712	0.159435	0.110134	87.8866
prot-a-550	finngen_R9_PRETERM	Preterm labour and delivery || id:finngen_R9_PRETERM	Carbohydrate sulfotransferase 11 || id:prot-a-550	Inverse variance weighted	2	0.158385	0.0993431	0.110864	88.4695
prot-a-1402	finn-b-GEST_DIABETES	Gestational diabetes (for exclusion) || id:finn-b-GEST_DIABETES	Intercellular adhesion molecule 5 || id:prot-a-1402	Inverse variance weighted	3	-0.0383441	0.0240522	0.110891	88.4909
prot-a-1639	finngen_R9_PRETERM	Preterm labour and delivery || id:finngen_R9_PRETERM	DNA/RNA-binding protein KIN17 || id:prot-a-1639	Inverse variance weighted	3	-0.0872694	0.0553033	0.114562	91.4205
prot-a-2991	finngen_R9_GESTAT_OEDEM_PREINUR	Gestational [pregnancy-induced] oedema and proteinuria without hypertension || id:finngen_R9_GESTAT_OEDEM_PREINUR	Toll-like receptor 4:Lymphocyte antigen 96 complex || id:prot-a-2991	Inverse variance weighted	4	0.102721	0.0651894	0.115089	91.841
prot-a-2315	finngen_R9_PREG_VENOUS_HAEMORRH	Venous complications and haemorrhoids in pregnancy || id:finngen_R9_PREG_VENOUS_HAEMORRH	Inactive pancreatic lipase-related protein 1 || id:prot-a-2315	Wald ratio	1	-0.785351	0.498655	0.11527	91.9857
prot-a-1919	finngen_R9_ABORT_SPONTAN	Spontaneous abortion || id:finngen_R9_ABORT_SPONTAN	Matrilysin || id:prot-a-1919	Wald ratio	1	-0.507724	0.324408	0.117564	93.8163
prot-a-1401	finn-b-GEST_DIABETES	Gestational diabetes (for exclusion) || id:finn-b-GEST_DIABETES	Intercellular adhesion molecule 5 || id:prot-a-1401	Inverse variance weighted	3	-0.0477348	0.0305419	0.118069	94.2192
prot-a-2663	finngen_R9_ABORT_SPONTAN	Spontaneous abortion || id:finngen_R9_ABORT_SPONTAN	Secreted and transmembrane protein 1 || id:prot-a-2663	Inverse variance weighted	2	-0.0789217	0.0505177	0.118227	94.3451
prot-a-1046	finngen_R9_PREG_VENOUS_HAEMORRH	Venous complications and haemorrhoids in pregnancy || id:finngen_R9_PREG_VENOUS_HAEMORRH	Glycosaminoglycan xylosylkinase || id:prot-a-1046	Inverse variance weighted	3	0.781971	0.5019	0.119229	95.1444
prot-a-3093	finngen_R9_PRETERM	Preterm labour and delivery || id:finngen_R9_PRETERM	Protein-tyrosine sulfotransferase 2 || id:prot-a-3093	Inverse variance weighted	4	0.0712119	0.0463314	0.124291	99.1838
prot-a-1530	finngen_R9_PREG_GU_INFECT	Infections of genitourinary tract in pregnancy || id:finngen_R9_PREG_GU_INFECT	Interleukin-3 receptor subunit alpha || id:prot-a-1530	Inverse variance weighted	3	0.0720697	0.0472215	0.126959	101.313
prot-a-391	finngen_R9_PREG_OTHER_MAT_DISORD	Other maternal disorders predominantly related to pregnancy || id:finngen_R9_PREG_OTHER_MAT_DISORD	C-C motif chemokine 15 || id:prot-a-391	Inverse variance weighted	3	-0.0188686	0.012667	0.136331	108.792
prot-a-1402	finngen_R9_PREG_VENOUS_HAEMORRH	Venous complications and haemorrhoids in pregnancy || id:finngen_R9_PREG_VENOUS_HAEMORRH	Intercellular adhesion molecule 5 || id:prot-a-1402	Inverse variance weighted	3	-0.279225	0.187517	0.13647	108.903
prot-a-2308	finngen_R9_PRETERM	Preterm labour and delivery || id:finngen_R9_PRETERM	Plexin-B2 || id:prot-a-2308	Inverse variance weighted	3	0.0482864	0.0327419	0.140277	111.941
prot-a-550	finngen_R9_OTHER_MATERN_DIS_ELSEWHERE	Other maternal diseases classifiable elsewhere but complicating pregnancy, childbirth and the puerperium || id:finngen_R9_OTHER_MATERN_DIS_ELSEWHERE	Carbohydrate sulfotransferase 11 || id:prot-a-550	Inverse variance weighted	2	-0.146391	0.0996867	0.141966	113.289
prot-a-2827	finn-b-GEST_DIABETES	Gestational diabetes (for exclusion) || id:finn-b-GEST_DIABETES	Testican-2 || id:prot-a-2827	Wald ratio	1	0.138596	0.0945388	0.142643	113.829
prot-a-2667	finngen_R9_PREG_GU_INFECT	Infections of genitourinary tract in pregnancy || id:finngen_R9_PREG_GU_INFECT	P-selectin || id:prot-a-2667	Inverse variance weighted	6	0.0798163	0.0544593	0.142753	113.917
prot-a-2906	finngen_R9_GESTAT_HYPERT	Gestational [pregnancy-induced] hypertension || id:finngen_R9_GESTAT_HYPERT	Sushi, von Willebrand factor type A, EGF and pentraxin domain-containing protein 1 || id:prot-a-2906	Inverse variance weighted	4	-0.0736067	0.050536	0.145249	115.909
prot-a-2663	finngen_R9_GESTAT_HYPERT	Gestational [pregnancy-induced] hypertension || id:finngen_R9_GESTAT_HYPERT	Secreted and transmembrane protein 1 || id:prot-a-2663	Inverse variance weighted	2	-0.105901	0.0730845	0.14733	117.569
prot-a-406	finngen_R9_OTHER_MATERN_DIS_ELSEWHERE	Other maternal diseases classifiable elsewhere but complicating pregnancy, childbirth and the puerperium || id:finngen_R9_OTHER_MATERN_DIS_ELSEWHERE	C-C motif chemokine 28 || id:prot-a-406	Inverse variance weighted	2	-0.0994303	0.0689987	0.149572	119.358
prot-a-1050	finngen_R9_GESTAT_HYPERT	Gestational [pregnancy-induced] hypertension || id:finngen_R9_GESTAT_HYPERT	Protein FAM3B || id:prot-a-1050	Inverse variance weighted	4	-0.0694608	0.0482298	0.149809	119.548
prot-a-857	finn-b-GEST_DIABETES	Gestational diabetes (for exclusion) || id:finn-b-GEST_DIABETES	Dipeptidase 2 || id:prot-a-857	Inverse variance weighted	4	-0.073308	0.0512107	0.152288	121.526
prot-a-2978	finngen_R9_OTHER_MATERN_DIS_ELSEWHERE	Other maternal diseases classifiable elsewhere but complicating pregnancy, childbirth and the puerperium || id:finngen_R9_OTHER_MATERN_DIS_ELSEWHERE	Tyrosine-protein kinase receptor Tie-1, soluble || id:prot-a-2978	Inverse variance weighted	4	0.0436301	0.0305445	0.153174	122.233
prot-a-2315	finngen_R9_OTHER_MATERN_DIS_ELSEWHERE	Other maternal diseases classifiable elsewhere but complicating pregnancy, childbirth and the puerperium || id:finngen_R9_OTHER_MATERN_DIS_ELSEWHERE	Inactive pancreatic lipase-related protein 1 || id:prot-a-2315	Wald ratio	1	0.163528	0.114499	0.153235	122.281
prot-a-2665	finngen_R9_PRETERM	Preterm labour and delivery || id:finngen_R9_PRETERM	E-selectin || id:prot-a-2665	Inverse variance weighted	2	-0.0307515	0.0215636	0.153843	122.767
prot-a-2021	finngen_R9_OTHER_MATERN_DIS_ELSEWHERE	Other maternal diseases classifiable elsewhere but complicating pregnancy, childbirth and the puerperium || id:finngen_R9_OTHER_MATERN_DIS_ELSEWHERE	Bifunctional heparan sulfate N-deacetylase/N-sulfotransferase 1 || id:prot-a-2021	Wald ratio	1	-0.226289	0.159231	0.155276	123.91
prot-a-857	finngen_R9_GESTAT_OEDEM_PREINUR	Gestational [pregnancy-induced] oedema and proteinuria without hypertension || id:finngen_R9_GESTAT_OEDEM_PREINUR	Dipeptidase 2 || id:prot-a-857	Inverse variance weighted	4	-0.134863	0.0949362	0.155443	124.044
prot-a-1051	finngen_R9_ABORT_SPONTAN	Spontaneous abortion || id:finngen_R9_ABORT_SPONTAN	Protein FAM3D || id:prot-a-1051	Inverse variance weighted	3	-0.0308193	0.0217127	0.155779	124.312
prot-a-2852	finngen_R9_PREG_GU_INFECT	Infections of genitourinary tract in pregnancy || id:finngen_R9_PREG_GU_INFECT	Alpha-N-acetylgalactosaminide alpha-2,6-sialyltransferase 1 || id:prot-a-2852	Inverse variance weighted	4	0.114679	0.0811371	0.157539	125.716
prot-a-2678	finngen_R9_PREG_OTHER_MAT_DISORD	Other maternal disorders predominantly related to pregnancy || id:finngen_R9_PREG_OTHER_MAT_DISORD	Semaphorin-6A || id:prot-a-2678	Inverse variance weighted	2	0.091481	0.0647801	0.157898	126.002
prot-a-1400	finngen_R9_PRETERM	Preterm labour and delivery || id:finngen_R9_PRETERM	Intercellular adhesion molecule 4 || id:prot-a-1400	Wald ratio	1	-0.167696	0.118765	0.15795	126.044
prot-a-1444	finngen_R9_PRETERM	Preterm labour and delivery || id:finngen_R9_PRETERM	Insulin-like growth factor 1 receptor || id:prot-a-1444	Wald ratio	1	-0.162001	0.114732	0.15795	126.044
prot-a-1737	finngen_R9_PRETERM	Preterm labour and delivery || id:finngen_R9_PRETERM	Leukemia inhibitory factor receptor || id:prot-a-1737	Wald ratio	1	-0.117824	0.0834446	0.15795	126.044
prot-a-943	finngen_R9_PRETERM	Preterm labour and delivery || id:finngen_R9_PRETERM	Endoglin || id:prot-a-943	Wald ratio	1	-0.148569	0.105219	0.15795	126.044
prot-b-77	finngen_R9_PRETERM	Preterm labour and delivery || id:finngen_R9_PRETERM	selectin E || id:prot-b-77	Wald ratio	1	-0.040918	0.0289788	0.15795	126.044
prot-a-1235	finngen_R9_GESTAT_OEDEM_PREINUR	Gestational [pregnancy-induced] oedema and proteinuria without hypertension || id:finngen_R9_GESTAT_OEDEM_PREINUR	N-acetylglucosamine-6-sulfatase || id:prot-a-1235	Wald ratio	1	-0.315978	0.224417	0.159131	126.987
prot-a-2304	finngen_R9_GESTAT_HYPERT	Gestational [pregnancy-induced] hypertension || id:finngen_R9_GESTAT_HYPERT	Procollagen-lysine,2-oxoglutarate 5-dioxygenase 2 || id:prot-a-2304	Wald ratio	1	-0.223891	0.159044	0.159212	127.052
prot-a-1129	finngen_R9_OTHER_MATERN_DIS_ELSEWHERE	Other maternal diseases classifiable elsewhere but complicating pregnancy, childbirth and the puerperium || id:finngen_R9_OTHER_MATERN_DIS_ELSEWHERE	Vascular endothelial growth factor receptor 3 || id:prot-a-1129	Inverse variance weighted	4	-0.0347351	0.0247213	0.160001	127.681
prot-b-79	finngen_R9_PREG_GU_INFECT	Infections of genitourinary tract in pregnancy || id:finngen_R9_PREG_GU_INFECT	platelet and endothelial cell adhesion molecule 1 || id:prot-b-79	Inverse variance weighted	2	0.167962	0.119645	0.160368	127.973
prot-a-213	finngen_R9_PREG_OTHER_MAT_DISORD	Other maternal disorders predominantly related to pregnancy || id:finngen_R9_PREG_OTHER_MAT_DISORD	N-acetyllactosaminide beta-1,3-N-acetylglucosaminyltransferase 2 || id:prot-a-213	Inverse variance weighted	3	-0.0364033	0.0259974	0.161433	128.823
prot-a-1037	finn-b-GEST_DIABETES	Gestational diabetes (for exclusion) || id:finn-b-GEST_DIABETES	Protein FAM177A1 || id:prot-a-1037	Inverse variance weighted	2	-0.0461846	0.0331927	0.164102	130.953
prot-a-3117	finngen_R9_PRETERM	Preterm labour and delivery || id:finngen_R9_PRETERM	Tuftelin || id:prot-a-3117	Wald ratio	1	-0.191109	0.137413	0.164299	131.111
prot-a-2978	finngen_R9_PRETERM	Preterm labour and delivery || id:finngen_R9_PRETERM	Tyrosine-protein kinase receptor Tie-1, soluble || id:prot-a-2978	Inverse variance weighted	4	0.0323398	0.0233778	0.166557	132.912
prot-a-2663	finngen_R9_PREG_VENOUS_HAEMORRH	Venous complications and haemorrhoids in pregnancy || id:finngen_R9_PREG_VENOUS_HAEMORRH	Secreted and transmembrane protein 1 || id:prot-a-2663	Inverse variance weighted	2	-0.829535	0.602941	0.168879	134.765
prot-a-1622	finngen_R9_GESTAT_OEDEM_PREINUR	Gestational [pregnancy-induced] oedema and proteinuria without hypertension || id:finngen_R9_GESTAT_OEDEM_PREINUR	Vascular endothelial growth factor receptor 2 || id:prot-a-1622	Inverse variance weighted	4	0.072465	0.0528089	0.169998	135.658
prot-a-870	finngen_R9_GESTAT_HYPERT	Gestational [pregnancy-induced] hypertension || id:finngen_R9_GESTAT_HYPERT	Desmoglein-2 || id:prot-a-870	Inverse variance weighted	2	-0.113695	0.0829545	0.170509	136.066
prot-a-870	finngen_R9_PREG_VENOUS_HAEMORRH	Venous complications and haemorrhoids in pregnancy || id:finngen_R9_PREG_VENOUS_HAEMORRH	Desmoglein-2 || id:prot-a-870	Inverse variance weighted	2	0.967995	0.709593	0.172519	137.67
prot-a-3243	finngen_R9_PREG_GU_INFECT	Infections of genitourinary tract in pregnancy || id:finngen_R9_PREG_GU_INFECT	Xyloside xylosyltransferase 1 || id:prot-a-3243	Inverse variance weighted	3	-0.164353	0.120502	0.172599	137.734
prot-a-2315	finngen_R9_PREG_OTHER_MAT_DISORD	Other maternal disorders predominantly related to pregnancy || id:finngen_R9_PREG_OTHER_MAT_DISORD	Inactive pancreatic lipase-related protein 1 || id:prot-a-2315	Wald ratio	1	0.0980568	0.0720478	0.173515	138.465
prot-a-1398	finngen_R9_ABORT_SPONTAN	Spontaneous abortion || id:finngen_R9_ABORT_SPONTAN	Intercellular adhesion molecule 2 || id:prot-a-1398	Inverse variance weighted	2	-0.0923495	0.068346	0.176629	140.95
prot-a-2304	finngen_R9_GESTAT_OEDEM_PREINUR	Gestational [pregnancy-induced] oedema and proteinuria without hypertension || id:finngen_R9_GESTAT_OEDEM_PREINUR	Procollagen-lysine,2-oxoglutarate 5-dioxygenase 2 || id:prot-a-2304	Wald ratio	1	0.34744	0.25802	0.178122	142.141
prot-a-1713	finngen_R9_PREG_GU_INFECT	Infections of genitourinary tract in pregnancy || id:finngen_R9_PREG_GU_INFECT	Lactase-phlorizin hydrolase || id:prot-a-1713	Inverse variance weighted	4	0.0858269	0.0637609	0.178278	142.266
prot-a-2975	finngen_R9_PRETERM	Preterm labour and delivery || id:finngen_R9_PRETERM	Thrombospondin type-1 domain-containing protein 1 || id:prot-a-2975	Inverse variance weighted	2	-0.0870771	0.064972	0.180172	143.777
prot-a-870	finn-b-GEST_DIABETES	Gestational diabetes (for exclusion) || id:finn-b-GEST_DIABETES	Desmoglein-2 || id:prot-a-870	Inverse variance weighted	2	0.0975417	0.0727846	0.180199	143.799
prot-a-3093	finngen_R9_PREG_GU_INFECT	Infections of genitourinary tract in pregnancy || id:finngen_R9_PREG_GU_INFECT	Protein-tyrosine sulfotransferase 2 || id:prot-a-3093	Inverse variance weighted	4	-0.119028	0.0889162	0.180683	144.185
prot-a-1596	finngen_R9_PRETERM	Preterm labour and delivery || id:finngen_R9_PRETERM	Protein jagged-1 || id:prot-a-1596	Inverse variance weighted	2	-0.140598	0.105123	0.181073	144.496
prot-a-1049	finngen_R9_GESTAT_HYPERT	Gestational [pregnancy-induced] hypertension || id:finngen_R9_GESTAT_HYPERT	Protein FAM3B || id:prot-a-1049	Inverse variance weighted	3	-0.0745813	0.0559887	0.182835	145.902
prot-a-1695	finngen_R9_ABORT_SPONTAN	Spontaneous abortion || id:finngen_R9_ABORT_SPONTAN	Laminin || id:prot-a-1695	Inverse variance weighted	4	0.0444825	0.0334593	0.183699	146.592
prot-a-44	finngen_R9_PREG_OTHER_MAT_DISORD	Other maternal disorders predominantly related to pregnancy || id:finngen_R9_PREG_OTHER_MAT_DISORD	Adhesion G protein-coupled receptor F5 || id:prot-a-44	Inverse variance weighted	5	0.0182219	0.0137177	0.184062	146.881
prot-a-2470	finngen_R9_GESTAT_HYPERT	Gestational [pregnancy-induced] hypertension || id:finngen_R9_GESTAT_HYPERT	Sulfhydryl oxidase 2 || id:prot-a-2470	Inverse variance weighted	2	-0.0358515	0.0269931	0.184121	146.928
prot-a-402	finngen_R9_GESTAT_OEDEM_PREINUR	Gestational [pregnancy-induced] oedema and proteinuria without hypertension || id:finngen_R9_GESTAT_OEDEM_PREINUR	C-C motif chemokine 25 || id:prot-a-402	Inverse variance weighted	4	-0.0981168	0.0741268	0.185624	148.128
prot-a-1151	finngen_R9_PREECLAMPS	Pre-eclampsia || id:finngen_R9_PREECLAMPS	Alpha-(1,3)-fucosyltransferase 10 || id:prot-a-1151	Wald ratio	1	0.0744279	0.0566541	0.188939	150.773
prot-a-1151	finngen_R9_PREG_VENOUS_HAEMORRH	Venous complications and haemorrhoids in pregnancy || id:finngen_R9_PREG_VENOUS_HAEMORRH	Alpha-(1,3)-fucosyltransferase 10 || id:prot-a-1151	Wald ratio	1	-0.286381	0.218174	0.189309	151.068
prot-b-9	finngen_R9_PRETERM	Preterm labour and delivery || id:finngen_R9_PRETERM	TEK receptor tyrosine kinase || id:prot-b-9	Inverse variance weighted	2	0.0572897	0.0436607	0.189467	151.195
prot-a-584	finngen_R9_PREG_OTHER_MAT_DISORD	Other maternal disorders predominantly related to pregnancy || id:finngen_R9_PREG_OTHER_MAT_DISORD	Chloride intracellular channel protein 5 || id:prot-a-584	Wald ratio	1	-0.129854	0.0990598	0.189903	151.542
prot-a-2021	finngen_R9_GESTAT_HYPERT	Gestational [pregnancy-induced] hypertension || id:finngen_R9_GESTAT_HYPERT	Bifunctional heparan sulfate N-deacetylase/N-sulfotransferase 1 || id:prot-a-2021	Wald ratio	1	-0.219076	0.167513	0.190936	152.367
prot-a-2678	finngen_R9_PRETERM	Preterm labour and delivery || id:finngen_R9_PRETERM	Semaphorin-6A || id:prot-a-2678	Inverse variance weighted	2	0.0768276	0.058911	0.192189	153.367
prot-a-81	finngen_R9_GESTAT_OEDEM_PREINUR	Gestational [pregnancy-induced] oedema and proteinuria without hypertension || id:finngen_R9_GESTAT_OEDEM_PREINUR	Intestinal-type alkaline phosphatase || id:prot-a-81	Wald ratio	1	-0.207629	0.159261	0.192335	153.483
prot-a-2039	finngen_R9_GESTAT_OEDEM_PREINUR	Gestational [pregnancy-induced] oedema and proteinuria without hypertension || id:finngen_R9_GESTAT_OEDEM_PREINUR	Neurofascin || id:prot-a-2039	Inverse variance weighted	3	-0.0760559	0.0584853	0.193454	154.377
prot-a-2665	finn-b-GEST_DIABETES	Gestational diabetes (for exclusion) || id:finn-b-GEST_DIABETES	E-selectin || id:prot-a-2665	Inverse variance weighted	2	-0.0276932	0.021297	0.193486	154.402
prot-a-1622	finngen_R9_PREG_VENOUS_HAEMORRH	Venous complications and haemorrhoids in pregnancy || id:finngen_R9_PREG_VENOUS_HAEMORRH	Vascular endothelial growth factor receptor 2 || id:prot-a-1622	Inverse variance weighted	4	-0.258821	0.199607	0.19475	155.411
prot-a-1401	finngen_R9_PREG_VENOUS_HAEMORRH	Venous complications and haemorrhoids in pregnancy || id:finngen_R9_PREG_VENOUS_HAEMORRH	Intercellular adhesion molecule 5 || id:prot-a-1401	Inverse variance weighted	3	-0.330302	0.254891	0.195026	155.63
prot-a-216	finngen_R9_GESTAT_HYPERT	Gestational [pregnancy-induced] hypertension || id:finngen_R9_GESTAT_HYPERT	Beta-1,4-galactosyltransferase 1 || id:prot-a-216	Inverse variance weighted	4	-0.0744919	0.0577507	0.197089	157.277
prot-a-3117	finn-b-GEST_DIABETES	Gestational diabetes (for exclusion) || id:finn-b-GEST_DIABETES	Tuftelin || id:prot-a-3117	Wald ratio	1	-0.178984	0.139145	0.198336	158.272
prot-a-584	finngen_R9_ABORT_SPONTAN	Spontaneous abortion || id:finngen_R9_ABORT_SPONTAN	Chloride intracellular channel protein 5 || id:prot-a-584	Wald ratio	1	0.147295	0.115275	0.201328	160.66
prot-a-406	finngen_R9_PREG_GU_INFECT	Infections of genitourinary tract in pregnancy || id:finngen_R9_PREG_GU_INFECT	C-C motif chemokine 28 || id:prot-a-406	Inverse variance weighted	2	0.154459	0.121098	0.202138	161.306
prot-a-812	finngen_R9_PREG_VENOUS_HAEMORRH	Venous complications and haemorrhoids in pregnancy || id:finngen_R9_PREG_VENOUS_HAEMORRH	Dihydrofolate reductase || id:prot-a-812	Wald ratio	1	-0.197439	0.15513	0.203115	162.086
prot-a-216	finngen_R9_PREG_GU_INFECT	Infections of genitourinary tract in pregnancy || id:finngen_R9_PREG_GU_INFECT	Beta-1,4-galactosyltransferase 1 || id:prot-a-216	Inverse variance weighted	4	-0.14191	0.111527	0.20322	162.17
prot-b-46	finngen_R9_PREECLAMPS	Pre-eclampsia || id:finngen_R9_PREECLAMPS	thrombomodulin || id:prot-b-46	Inverse variance weighted	2	0.0948383	0.0749319	0.205635	164.097
prot-a-2906	finngen_R9_PREG_GU_INFECT	Infections of genitourinary tract in pregnancy || id:finngen_R9_PREG_GU_INFECT	Sushi, von Willebrand factor type A, EGF and pentraxin domain-containing protein 1 || id:prot-a-2906	Inverse variance weighted	4	-0.0985184	0.0778987	0.205979	164.371
prot-a-2470	finngen_R9_GESTAT_OEDEM_PREINUR	Gestational [pregnancy-induced] oedema and proteinuria without hypertension || id:finngen_R9_GESTAT_OEDEM_PREINUR	Sulfhydryl oxidase 2 || id:prot-a-2470	Inverse variance weighted	2	0.0554649	0.0439069	0.206503	164.789
prot-a-1690	finngen_R9_PREG_VENOUS_HAEMORRH	Venous complications and haemorrhoids in pregnancy || id:finngen_R9_PREG_VENOUS_HAEMORRH	Neural cell adhesion molecule L1 || id:prot-a-1690	Inverse variance weighted	2	-1.22712	0.975256	0.208298	166.222
prot-a-1050	finn-b-GEST_DIABETES	Gestational diabetes (for exclusion) || id:finn-b-GEST_DIABETES	Protein FAM3B || id:prot-a-1050	Inverse variance weighted	4	0.0527772	0.0419517	0.208374	166.283
prot-a-426	finngen_R9_PREG_OTHER_MAT_DISORD	Other maternal disorders predominantly related to pregnancy || id:finngen_R9_PREG_OTHER_MAT_DISORD	CD209 antigen || id:prot-a-426	Inverse variance weighted	3	0.0240252	0.0192163	0.211206	168.543
prot-a-1235	finn-b-GEST_DIABETES	Gestational diabetes (for exclusion) || id:finn-b-GEST_DIABETES	N-acetylglucosamine-6-sulfatase || id:prot-a-1235	Wald ratio	1	-0.151406	0.121484	0.212652	169.697
prot-a-1397	finngen_R9_PREG_OTHER_MAT_DISORD	Other maternal disorders predominantly related to pregnancy || id:finngen_R9_PREG_OTHER_MAT_DISORD	Intercellular adhesion molecule 1 || id:prot-a-1397	Inverse variance weighted	2	0.0140498	0.0113245	0.214732	171.357
prot-a-812	finngen_R9_PREG_GU_INFECT	Infections of genitourinary tract in pregnancy || id:finngen_R9_PREG_GU_INFECT	Dihydrofolate reductase || id:prot-a-812	Wald ratio	1	-0.0773221	0.0624088	0.21536	171.857
prot-a-1397	finn-b-GEST_DIABETES	Gestational diabetes (for exclusion) || id:finn-b-GEST_DIABETES	Intercellular adhesion molecule 1 || id:prot-a-1397	Inverse variance weighted	2	0.0302991	0.024647	0.21895	174.722
prot-a-1713	finngen_R9_PRETERM	Preterm labour and delivery || id:finngen_R9_PRETERM	Lactase-phlorizin hydrolase || id:prot-a-1713	Inverse variance weighted	4	-0.0299134	0.0244063	0.220334	175.826
prot-a-1596	finngen_R9_PREG_OTHER_MAT_DISORD	Other maternal disorders predominantly related to pregnancy || id:finngen_R9_PREG_OTHER_MAT_DISORD	Protein jagged-1 || id:prot-a-1596	Inverse variance weighted	2	-0.0585054	0.0480681	0.223552	178.395
prot-a-2315	finngen_R9_GESTAT_OEDEM_PREINUR	Gestational [pregnancy-induced] oedema and proteinuria without hypertension || id:finngen_R9_GESTAT_OEDEM_PREINUR	Inactive pancreatic lipase-related protein 1 || id:prot-a-2315	Wald ratio	1	-0.238266	0.196114	0.224389	179.063
prot-a-216	finngen_R9_PREECLAMPS	Pre-eclampsia || id:finngen_R9_PREECLAMPS	Beta-1,4-galactosyltransferase 1 || id:prot-a-216	Inverse variance weighted	4	-0.084065	0.0695478	0.226764	180.957
prot-a-1216	finngen_R9_PREG_GU_INFECT	Infections of genitourinary tract in pregnancy || id:finngen_R9_PREG_GU_INFECT	D-glucuronyl C5-epimerase || id:prot-a-1216	Inverse variance weighted	2	-0.0672502	0.0557079	0.227358	181.431
prot-a-81	finngen_R9_GESTAT_HYPERT	Gestational [pregnancy-induced] hypertension || id:finngen_R9_GESTAT_HYPERT	Intestinal-type alkaline phosphatase || id:prot-a-81	Wald ratio	1	0.117971	0.0979158	0.228273	182.162
prot-a-44	finngen_R9_PREG_VENOUS_HAEMORRH	Venous complications and haemorrhoids in pregnancy || id:finngen_R9_PREG_VENOUS_HAEMORRH	Adhesion G protein-coupled receptor F5 || id:prot-a-44	Inverse variance weighted	5	-0.167162	0.13914	0.229598	183.219
prot-a-1639	finngen_R9_ABORT_SPONTAN	Spontaneous abortion || id:finngen_R9_ABORT_SPONTAN	DNA/RNA-binding protein KIN17 || id:prot-a-1639	Inverse variance weighted	3	-0.0523949	0.0437445	0.231016	184.35
prot-b-9	finn-b-GEST_DIABETES	Gestational diabetes (for exclusion) || id:finn-b-GEST_DIABETES	TEK receptor tyrosine kinase || id:prot-b-9	Inverse variance weighted	2	0.0610197	0.0510046	0.231557	184.783
prot-a-480	finngen_R9_PREG_OTHER_MAT_DISORD	Other maternal disorders predominantly related to pregnancy || id:finngen_R9_PREG_OTHER_MAT_DISORD	Cadherin-1 || id:prot-a-480	Wald ratio	1	0.111846	0.0947658	0.237908	189.85
prot-a-406	finngen_R9_PREECLAMPS	Pre-eclampsia || id:finngen_R9_PREECLAMPS	C-C motif chemokine 28 || id:prot-a-406	Inverse variance weighted	2	-0.0921881	0.0782338	0.238651	190.443
prot-a-1049	finngen_R9_GESTAT_OEDEM_PREINUR	Gestational [pregnancy-induced] oedema and proteinuria without hypertension || id:finngen_R9_GESTAT_OEDEM_PREINUR	Protein FAM3B || id:prot-a-1049	Inverse variance weighted	3	0.10704	0.090852	0.238727	190.504
prot-a-1151	finngen_R9_OTHER_MATERN_DIS_ELSEWHERE	Other maternal diseases classifiable elsewhere but complicating pregnancy, childbirth and the puerperium || id:finngen_R9_OTHER_MATERN_DIS_ELSEWHERE	Alpha-(1,3)-fucosyltransferase 10 || id:prot-a-1151	Wald ratio	1	-0.0588758	0.0502111	0.24097	192.294
prot-a-2021	finn-b-GEST_DIABETES	Gestational diabetes (for exclusion) || id:finn-b-GEST_DIABETES	Bifunctional heparan sulfate N-deacetylase/N-sulfotransferase 1 || id:prot-a-2021	Wald ratio	1	-0.171787	0.146941	0.242367	193.409
prot-a-2039	finngen_R9_PRETERM	Preterm labour and delivery || id:finngen_R9_PRETERM	Neurofascin || id:prot-a-2039	Inverse variance weighted	3	-0.0386282	0.0331255	0.243567	194.366
prot-a-406	finn-b-GEST_DIABETES	Gestational diabetes (for exclusion) || id:finn-b-GEST_DIABETES	C-C motif chemokine 28 || id:prot-a-406	Inverse variance weighted	2	0.0744491	0.0638491	0.243607	194.399
prot-a-1919	finngen_R9_PREECLAMPS	Pre-eclampsia || id:finngen_R9_PREECLAMPS	Matrilysin || id:prot-a-1919	Wald ratio	1	0.600265	0.515816	0.244538	195.141
prot-a-2906	finngen_R9_PRETERM	Preterm labour and delivery || id:finngen_R9_PRETERM	Sushi, von Willebrand factor type A, EGF and pentraxin domain-containing protein 1 || id:prot-a-2906	Inverse variance weighted	4	-0.0581151	0.0499839	0.244961	195.479
prot-a-2308	finngen_R9_GESTAT_OEDEM_PREINUR	Gestational [pregnancy-induced] oedema and proteinuria without hypertension || id:finngen_R9_GESTAT_OEDEM_PREINUR	Plexin-B2 || id:prot-a-2308	Inverse variance weighted	3	-0.0706521	0.0609862	0.246663	196.837
prot-a-553	finngen_R9_GESTAT_OEDEM_PREINUR	Gestational [pregnancy-induced] oedema and proteinuria without hypertension || id:finngen_R9_GESTAT_OEDEM_PREINUR	Carbohydrate sulfotransferase 15 || id:prot-a-553	Inverse variance weighted	2	-0.132894	0.114752	0.246825	196.967
prot-a-1051	finngen_R9_GESTAT_OEDEM_PREINUR	Gestational [pregnancy-induced] oedema and proteinuria without hypertension || id:finngen_R9_GESTAT_OEDEM_PREINUR	Protein FAM3D || id:prot-a-1051	Inverse variance weighted	3	0.0483472	0.0421252	0.251092	200.372
prot-a-552	finngen_R9_GESTAT_OEDEM_PREINUR	Gestational [pregnancy-induced] oedema and proteinuria without hypertension || id:finngen_R9_GESTAT_OEDEM_PREINUR	Carbohydrate sulfotransferase 15 || id:prot-a-552	Inverse variance weighted	2	-0.144212	0.125864	0.251885	201.004
prot-a-3243	finn-b-GEST_DIABETES	Gestational diabetes (for exclusion) || id:finn-b-GEST_DIABETES	Xyloside xylosyltransferase 1 || id:prot-a-3243	Inverse variance weighted	3	0.0723666	0.0633929	0.253638	202.403
prot-a-1622	finngen_R9_GESTAT_HYPERT	Gestational [pregnancy-induced] hypertension || id:finngen_R9_GESTAT_HYPERT	Vascular endothelial growth factor receptor 2 || id:prot-a-1622	Inverse variance weighted	4	0.036818	0.0323481	0.255045	203.526
prot-a-2667	finngen_R9_PREECLAMPS	Pre-eclampsia || id:finngen_R9_PREECLAMPS	P-selectin || id:prot-a-2667	Inverse variance weighted	6	-0.0397249	0.0350873	0.257561	205.534
prot-a-1151	finngen_R9_PRETERM	Preterm labour and delivery || id:finngen_R9_PRETERM	Alpha-(1,3)-fucosyltransferase 10 || id:prot-a-1151	Wald ratio	1	-0.0517663	0.0457676	0.258026	205.905
prot-a-1050	finngen_R9_PREG_VENOUS_HAEMORRH	Venous complications and haemorrhoids in pregnancy || id:finngen_R9_PREG_VENOUS_HAEMORRH	Protein FAM3B || id:prot-a-1050	Inverse variance weighted	4	0.409393	0.363225	0.259697	207.239
prot-a-217	finngen_R9_PREECLAMPS	Pre-eclampsia || id:finngen_R9_PREECLAMPS	Beta-1,4-galactosyltransferase 2 || id:prot-a-217	Inverse variance weighted	2	0.10331	0.0918983	0.260936	208.227
prot-a-857	finngen_R9_PRETERM	Preterm labour and delivery || id:finngen_R9_PRETERM	Dipeptidase 2 || id:prot-a-857	Inverse variance weighted	4	-0.102176	0.0911918	0.262523	209.493
prot-a-1129	finngen_R9_PREECLAMPS	Pre-eclampsia || id:finngen_R9_PREECLAMPS	Vascular endothelial growth factor receptor 3 || id:prot-a-1129	Inverse variance weighted	4	-0.0313499	0.0279881	0.262666	209.607
prot-a-231	finngen_R9_OTHER_MATERN_DIS_ELSEWHERE	Other maternal diseases classifiable elsewhere but complicating pregnancy, childbirth and the puerperium || id:finngen_R9_OTHER_MATERN_DIS_ELSEWHERE	Basal Cell Adhesion Molecule || id:prot-a-231	Inverse variance weighted	2	0.102015	0.0911735	0.263181	210.018
prot-a-1238	finngen_R9_GESTAT_OEDEM_PREINUR	Gestational [pregnancy-induced] oedema and proteinuria without hypertension || id:finngen_R9_GESTAT_OEDEM_PREINUR	Golgi membrane protein 1 || id:prot-a-1238	Inverse variance weighted	2	0.0732857	0.0655009	0.263204	210.037
prot-a-584	finngen_R9_PRETERM	Preterm labour and delivery || id:finngen_R9_PRETERM	Chloride intracellular channel protein 5 || id:prot-a-584	Wald ratio	1	-0.163374	0.147159	0.266919	213.002
prot-a-1622	finngen_R9_PREG_GU_INFECT	Infections of genitourinary tract in pregnancy || id:finngen_R9_PREG_GU_INFECT	Vascular endothelial growth factor receptor 2 || id:prot-a-1622	Inverse variance weighted	4	0.0947637	0.0853994	0.267149	213.185
prot-a-402	finngen_R9_PRETERM	Preterm labour and delivery || id:finngen_R9_PRETERM	C-C motif chemokine 25 || id:prot-a-402	Inverse variance weighted	4	-0.0588144	0.05304	0.267487	213.454
prot-a-552	finn-b-GEST_DIABETES	Gestational diabetes (for exclusion) || id:finn-b-GEST_DIABETES	Carbohydrate sulfotransferase 15 || id:prot-a-552	Inverse variance weighted	2	-0.0987268	0.0890657	0.267658	213.591
prot-a-1502	finngen_R9_PREECLAMPS	Pre-eclampsia || id:finngen_R9_PREECLAMPS	Interleukin-1 receptor-like 1 || id:prot-a-1502	Inverse variance weighted	4	-0.0295167	0.0267382	0.26963	215.165
prot-a-2827	finngen_R9_PRETERM	Preterm labour and delivery || id:finngen_R9_PRETERM	Testican-2 || id:prot-a-2827	Wald ratio	1	0.102799	0.0936209	0.272187	217.206
prot-a-727	finngen_R9_ABORT_SPONTAN	Spontaneous abortion || id:finngen_R9_ABORT_SPONTAN	Cathepsin S || id:prot-a-727	Wald ratio	1	-0.0405578	0.0374201	0.278431	222.188
prot-a-2663	finngen_R9_PRETERM	Preterm labour and delivery || id:finngen_R9_PRETERM	Secreted and transmembrane protein 1 || id:prot-a-2663	Inverse variance weighted	2	-0.0765416	0.0708318	0.27987	223.337
prot-a-2852	finngen_R9_PRETERM	Preterm labour and delivery || id:finngen_R9_PRETERM	Alpha-N-acetylgalactosaminide alpha-2,6-sialyltransferase 1 || id:prot-a-2852	Inverse variance weighted	4	-0.0449339	0.0418807	0.283315	226.085
prot-a-1690	finngen_R9_ABORT_SPONTAN	Spontaneous abortion || id:finngen_R9_ABORT_SPONTAN	Neural cell adhesion molecule L1 || id:prot-a-1690	Inverse variance weighted	2	-0.0878471	0.0822814	0.285681	227.974
prot-a-553	finn-b-GEST_DIABETES	Gestational diabetes (for exclusion) || id:finn-b-GEST_DIABETES	Carbohydrate sulfotransferase 15 || id:prot-a-553	Inverse variance weighted	2	-0.088375	0.0829782	0.286858	228.913
prot-a-1713	finngen_R9_GESTAT_OEDEM_PREINUR	Gestational [pregnancy-induced] oedema and proteinuria without hypertension || id:finngen_R9_GESTAT_OEDEM_PREINUR	Lactase-phlorizin hydrolase || id:prot-a-1713	Inverse variance weighted	4	0.0516785	0.0486109	0.287733	229.611
prot-a-3009	finngen_R9_GESTAT_HYPERT	Gestational [pregnancy-induced] hypertension || id:finngen_R9_GESTAT_HYPERT	Transmembrane protein 2 || id:prot-a-3009	Inverse variance weighted	3	0.0857582	0.0811216	0.29044	231.771
prot-a-1037	finngen_R9_GESTAT_HYPERT	Gestational [pregnancy-induced] hypertension || id:finngen_R9_GESTAT_HYPERT	Protein FAM177A1 || id:prot-a-1037	Inverse variance weighted	2	0.0399291	0.0379033	0.292137	233.125
prot-a-3117	finngen_R9_ABORT_SPONTAN	Spontaneous abortion || id:finngen_R9_ABORT_SPONTAN	Tuftelin || id:prot-a-3117	Wald ratio	1	-0.114896	0.109122	0.292382	233.321
prot-a-426	finngen_R9_GESTAT_OEDEM_PREINUR	Gestational [pregnancy-induced] oedema and proteinuria without hypertension || id:finngen_R9_GESTAT_OEDEM_PREINUR	CD209 antigen || id:prot-a-426	Inverse variance weighted	3	0.042939	0.0408203	0.292844	233.689
prot-a-1400	finn-b-GEST_DIABETES	Gestational diabetes (for exclusion) || id:finn-b-GEST_DIABETES	Intercellular adhesion molecule 4 || id:prot-a-1400	Wald ratio	1	-0.125891	0.119715	0.292989	233.805
prot-a-1444	finn-b-GEST_DIABETES	Gestational diabetes (for exclusion) || id:finn-b-GEST_DIABETES	Insulin-like growth factor 1 receptor || id:prot-a-1444	Wald ratio	1	-0.121615	0.115649	0.292989	233.805
prot-a-1737	finn-b-GEST_DIABETES	Gestational diabetes (for exclusion) || id:finn-b-GEST_DIABETES	Leukemia inhibitory factor receptor || id:prot-a-1737	Wald ratio	1	-0.0884513	0.0841121	0.292989	233.805
prot-b-77	finn-b-GEST_DIABETES	Gestational diabetes (for exclusion) || id:finn-b-GEST_DIABETES	selectin E || id:prot-b-77	Wald ratio	1	-0.0307175	0.0292106	0.292989	233.805
prot-a-943	finn-b-GEST_DIABETES	Gestational diabetes (for exclusion) || id:finn-b-GEST_DIABETES	Endoglin || id:prot-a-943	Wald ratio	1	-0.111532	0.106061	0.292989	233.805
prot-a-1564	finngen_R9_PRETERM	Preterm labour and delivery || id:finngen_R9_PRETERM	Insulin receptor || id:prot-a-1564	Inverse variance weighted	2	-0.0458855	0.0437832	0.294631	235.116
prot-a-1051	finngen_R9_PRETERM	Preterm labour and delivery || id:finngen_R9_PRETERM	Protein FAM3D || id:prot-a-1051	Inverse variance weighted	3	0.0399592	0.038137	0.294739	235.202
prot-a-1050	finngen_R9_PRETERM	Preterm labour and delivery || id:finngen_R9_PRETERM	Protein FAM3B || id:prot-a-1050	Inverse variance weighted	4	0.0500362	0.0480633	0.297853	237.687
prot-a-1009	finngen_R9_GESTAT_HYPERT	Gestational [pregnancy-induced] hypertension || id:finngen_R9_GESTAT_HYPERT	Coagulation Factor VIII || id:prot-a-1009	Wald ratio	1	-0.191145	0.184821	0.301033	240.224
prot-a-3009	finngen_R9_ABORT_SPONTAN	Spontaneous abortion || id:finngen_R9_ABORT_SPONTAN	Transmembrane protein 2 || id:prot-a-3009	Inverse variance weighted	3	0.0738856	0.0718115	0.303535	242.221
prot-a-485	finngen_R9_PREG_OTHER_MAT_DISORD	Other maternal disorders predominantly related to pregnancy || id:finngen_R9_PREG_OTHER_MAT_DISORD	Cadherin-5 || id:prot-a-485	Inverse variance weighted	2	0.0383738	0.037402	0.3049	243.31
prot-a-812	finngen_R9_PRETERM	Preterm labour and delivery || id:finngen_R9_PRETERM	Dihydrofolate reductase || id:prot-a-812	Wald ratio	1	0.0333928	0.0325823	0.305422	243.727
prot-b-46	finngen_R9_ABORT_SPONTAN	Spontaneous abortion || id:finngen_R9_ABORT_SPONTAN	thrombomodulin || id:prot-b-46	Inverse variance weighted	2	0.0490209	0.04818	0.308937	246.532
prot-a-1695	finngen_R9_PREG_VENOUS_HAEMORRH	Venous complications and haemorrhoids in pregnancy || id:finngen_R9_PREG_VENOUS_HAEMORRH	Laminin || id:prot-a-1695	Inverse variance weighted	4	-0.347531	0.343225	0.311277	248.399
prot-a-2991	finngen_R9_PREG_VENOUS_HAEMORRH	Venous complications and haemorrhoids in pregnancy || id:finngen_R9_PREG_VENOUS_HAEMORRH	Toll-like receptor 4:Lymphocyte antigen 96 complex || id:prot-a-2991	Inverse variance weighted	4	-0.262986	0.260252	0.312253	249.178
prot-a-2039	finngen_R9_OTHER_MATERN_DIS_ELSEWHERE	Other maternal diseases classifiable elsewhere but complicating pregnancy, childbirth and the puerperium || id:finngen_R9_OTHER_MATERN_DIS_ELSEWHERE	Neurofascin || id:prot-a-2039	Inverse variance weighted	3	-0.0343634	0.0342541	0.315769	251.983
prot-a-216	finngen_R9_PREG_OTHER_MAT_DISORD	Other maternal disorders predominantly related to pregnancy || id:finngen_R9_PREG_OTHER_MAT_DISORD	Beta-1,4-galactosyltransferase 1 || id:prot-a-216	Inverse variance weighted	4	-0.0553204	0.0552518	0.31671	252.735
prot-a-1564	finngen_R9_ABORT_SPONTAN	Spontaneous abortion || id:finngen_R9_ABORT_SPONTAN	Insulin receptor || id:prot-a-1564	Inverse variance weighted	2	-0.0323733	0.0326395	0.321274	256.376
prot-a-2308	finngen_R9_PREG_OTHER_MAT_DISORD	Other maternal disorders predominantly related to pregnancy || id:finngen_R9_PREG_OTHER_MAT_DISORD	Plexin-B2 || id:prot-a-2308	Inverse variance weighted	3	0.0221189	0.0223478	0.322293	257.19
prot-a-2991	finngen_R9_OTHER_MATERN_DIS_ELSEWHERE	Other maternal diseases classifiable elsewhere but complicating pregnancy, childbirth and the puerperium || id:finngen_R9_OTHER_MATERN_DIS_ELSEWHERE	Toll-like receptor 4:Lymphocyte antigen 96 complex || id:prot-a-2991	Inverse variance weighted	4	-0.0344983	0.0348609	0.32237	257.251
prot-a-552	finngen_R9_OTHER_MATERN_DIS_ELSEWHERE	Other maternal diseases classifiable elsewhere but complicating pregnancy, childbirth and the puerperium || id:finngen_R9_OTHER_MATERN_DIS_ELSEWHERE	Carbohydrate sulfotransferase 15 || id:prot-a-552	Inverse variance weighted	2	-0.071299	0.0733639	0.331124	264.237
prot-a-1235	finngen_R9_GESTAT_HYPERT	Gestational [pregnancy-induced] hypertension || id:finngen_R9_GESTAT_HYPERT	N-acetylglucosamine-6-sulfatase || id:prot-a-1235	Wald ratio	1	0.134051	0.138241	0.332198	265.094
prot-a-1564	finn-b-GEST_DIABETES	Gestational diabetes (for exclusion) || id:finn-b-GEST_DIABETES	Insulin receptor || id:prot-a-1564	Inverse variance weighted	2	-0.0402964	0.0415739	0.33241	265.263
prot-a-553	finngen_R9_OTHER_MATERN_DIS_ELSEWHERE	Other maternal diseases classifiable elsewhere but complicating pregnancy, childbirth and the puerperium || id:finngen_R9_OTHER_MATERN_DIS_ELSEWHERE	Carbohydrate sulfotransferase 15 || id:prot-a-553	Inverse variance weighted	2	-0.0644503	0.0668854	0.33525	267.53
prot-a-1919	finngen_R9_PREG_OTHER_MAT_DISORD	Other maternal disorders predominantly related to pregnancy || id:finngen_R9_PREG_OTHER_MAT_DISORD	Matrilysin || id:prot-a-1919	Wald ratio	1	0.276004	0.286744	0.335776	267.949
prot-a-2991	finngen_R9_PREG_GU_INFECT	Infections of genitourinary tract in pregnancy || id:finngen_R9_PREG_GU_INFECT	Toll-like receptor 4:Lymphocyte antigen 96 complex || id:prot-a-2991	Inverse variance weighted	4	0.074719	0.0778268	0.337021	268.943
prot-a-1639	finngen_R9_PREG_OTHER_MAT_DISORD	Other maternal disorders predominantly related to pregnancy || id:finngen_R9_PREG_OTHER_MAT_DISORD	DNA/RNA-binding protein KIN17 || id:prot-a-1639	Inverse variance weighted	3	-0.0371477	0.0388141	0.338533	270.15
prot-a-1695	finngen_R9_PREECLAMPS	Pre-eclampsia || id:finngen_R9_PREECLAMPS	Laminin || id:prot-a-1695	Inverse variance weighted	4	-0.0491397	0.0521304	0.345869	276.004
prot-b-46	finn-b-GEST_DIABETES	Gestational diabetes (for exclusion) || id:finn-b-GEST_DIABETES	thrombomodulin || id:prot-b-46	Inverse variance weighted	2	0.0576324	0.0612386	0.346647	276.624
prot-a-1009	finngen_R9_PREECLAMPS	Pre-eclampsia || id:finngen_R9_PREECLAMPS	Coagulation Factor VIII || id:prot-a-1009	Wald ratio	1	-0.185172	0.198876	0.351804	280.74
prot-a-1542	finngen_R9_OTHER_MATERN_DIS_ELSEWHERE	Other maternal diseases classifiable elsewhere but complicating pregnancy, childbirth and the puerperium || id:finngen_R9_OTHER_MATERN_DIS_ELSEWHERE	Interleukin-6 receptor subunit beta || id:prot-a-1542	Inverse variance weighted	4	0.0708292	0.0761771	0.352477	281.277
prot-a-727	finngen_R9_PREECLAMPS	Pre-eclampsia || id:finngen_R9_PREECLAMPS	Cathepsin S || id:prot-a-727	Wald ratio	1	0.0539221	0.0581058	0.353408	282.019
prot-a-32	finngen_R9_GESTAT_OEDEM_PREINUR	Gestational [pregnancy-induced] oedema and proteinuria without hypertension || id:finngen_R9_GESTAT_OEDEM_PREINUR	A disintegrin and metalloproteinase with thrombospondin motifs 13 || id:prot-a-32	Inverse variance weighted	2	0.0758436	0.0819589	0.354765	283.103
prot-a-584	finngen_R9_PREG_VENOUS_HAEMORRH	Venous complications and haemorrhoids in pregnancy || id:finngen_R9_PREG_VENOUS_HAEMORRH	Chloride intracellular channel protein 5 || id:prot-a-584	Wald ratio	1	0.65186	0.704864	0.355069	283.345
prot-a-1050	finngen_R9_GESTAT_OEDEM_PREINUR	Gestational [pregnancy-induced] oedema and proteinuria without hypertension || id:finngen_R9_GESTAT_OEDEM_PREINUR	Protein FAM3B || id:prot-a-1050	Inverse variance weighted	4	0.0804388	0.0871351	0.355929	284.031
prot-a-2827	finngen_R9_ABORT_SPONTAN	Spontaneous abortion || id:finngen_R9_ABORT_SPONTAN	Testican-2 || id:prot-a-2827	Wald ratio	1	0.06838	0.074346	0.357702	285.446
prot-a-2827	finngen_R9_PREG_GU_INFECT	Infections of genitourinary tract in pregnancy || id:finngen_R9_PREG_GU_INFECT	Testican-2 || id:prot-a-2827	Wald ratio	1	-0.164754	0.17944	0.358536	286.112
prot-a-2852	finngen_R9_PREG_VENOUS_HAEMORRH	Venous complications and haemorrhoids in pregnancy || id:finngen_R9_PREG_VENOUS_HAEMORRH	Alpha-N-acetylgalactosaminide alpha-2,6-sialyltransferase 1 || id:prot-a-2852	Inverse variance weighted	4	-0.183701	0.200503	0.35956	286.929
prot-a-2975	finngen_R9_ABORT_SPONTAN	Spontaneous abortion || id:finngen_R9_ABORT_SPONTAN	Thrombospondin type-1 domain-containing protein 1 || id:prot-a-2975	Inverse variance weighted	2	-0.0464974	0.0507662	0.359712	287.051
prot-a-812	finngen_R9_OTHER_MATERN_DIS_ELSEWHERE	Other maternal diseases classifiable elsewhere but complicating pregnancy, childbirth and the puerperium || id:finngen_R9_OTHER_MATERN_DIS_ELSEWHERE	Dihydrofolate reductase || id:prot-a-812	Wald ratio	1	0.0325823	0.0356622	0.360908	288.005
prot-a-391	finngen_R9_PREG_VENOUS_HAEMORRH	Venous complications and haemorrhoids in pregnancy || id:finngen_R9_PREG_VENOUS_HAEMORRH	C-C motif chemokine 15 || id:prot-a-391	Inverse variance weighted	3	0.106173	0.116451	0.361904	288.799
prot-a-1151	finngen_R9_PREG_OTHER_MAT_DISORD	Other maternal disorders predominantly related to pregnancy || id:finngen_R9_PREG_OTHER_MAT_DISORD	Alpha-(1,3)-fucosyltransferase 10 || id:prot-a-1151	Wald ratio	1	-0.0286603	0.0315485	0.36364	290.185
prot-a-231	finngen_R9_PREG_OTHER_MAT_DISORD	Other maternal disorders predominantly related to pregnancy || id:finngen_R9_PREG_OTHER_MAT_DISORD	Basal Cell Adhesion Molecule || id:prot-a-231	Inverse variance weighted	2	0.0841278	0.0927586	0.364431	290.816
prot-a-231	finngen_R9_GESTAT_HYPERT	Gestational [pregnancy-induced] hypertension || id:finngen_R9_GESTAT_HYPERT	Basal Cell Adhesion Molecule || id:prot-a-231	Inverse variance weighted	2	0.0689252	0.0764145	0.367062	292.915
prot-a-1622	finngen_R9_ABORT_SPONTAN	Spontaneous abortion || id:finngen_R9_ABORT_SPONTAN	Vascular endothelial growth factor receptor 2 || id:prot-a-1622	Inverse variance weighted	4	0.0234319	0.0260557	0.368493	294.058
prot-a-1713	finngen_R9_ABORT_SPONTAN	Spontaneous abortion || id:finngen_R9_ABORT_SPONTAN	Lactase-phlorizin hydrolase || id:prot-a-1713	Inverse variance weighted	4	0.0173045	0.0193543	0.371274	296.276
prot-a-2663	finngen_R9_OTHER_MATERN_DIS_ELSEWHERE	Other maternal diseases classifiable elsewhere but complicating pregnancy, childbirth and the puerperium || id:finngen_R9_OTHER_MATERN_DIS_ELSEWHERE	Secreted and transmembrane protein 1 || id:prot-a-2663	Inverse variance weighted	2	-0.0617912	0.0695974	0.374628	298.953
prot-a-3009	finngen_R9_PREG_OTHER_MAT_DISORD	Other maternal disorders predominantly related to pregnancy || id:finngen_R9_PREG_OTHER_MAT_DISORD	Transmembrane protein 2 || id:prot-a-3009	Inverse variance weighted	3	0.0404041	0.0455291	0.374845	299.127
prot-a-1576	finn-b-GEST_DIABETES	Gestational diabetes (for exclusion) || id:finn-b-GEST_DIABETES	Immunoglobulin superfamily containing leucine-rich repeat protein 2 || id:prot-a-1576	Inverse variance weighted	4	-0.0323126	0.0365145	0.376197	300.205
prot-a-480	finngen_R9_ABORT_SPONTAN	Spontaneous abortion || id:finngen_R9_ABORT_SPONTAN	Cadherin-1 || id:prot-a-480	Wald ratio	1	-0.0964187	0.109091	0.376783	300.673
prot-a-3093	finngen_R9_PREECLAMPS	Pre-eclampsia || id:finngen_R9_PREECLAMPS	Protein-tyrosine sulfotransferase 2 || id:prot-a-3093	Inverse variance weighted	4	-0.061706	0.0700439	0.378338	301.914
prot-a-1238	finngen_R9_PRETERM	Preterm labour and delivery || id:finngen_R9_PRETERM	Golgi membrane protein 1 || id:prot-a-1238	Inverse variance weighted	2	0.0612603	0.0700946	0.382137	304.945
prot-b-79	finngen_R9_PREG_OTHER_MAT_DISORD	Other maternal disorders predominantly related to pregnancy || id:finngen_R9_PREG_OTHER_MAT_DISORD	platelet and endothelial cell adhesion molecule 1 || id:prot-b-79	Inverse variance weighted	2	0.0484303	0.0555358	0.383178	305.776
prot-a-1695	finngen_R9_OTHER_MATERN_DIS_ELSEWHERE	Other maternal diseases classifiable elsewhere but complicating pregnancy, childbirth and the puerperium || id:finngen_R9_OTHER_MATERN_DIS_ELSEWHERE	Laminin || id:prot-a-1695	Inverse variance weighted	3	0.0454931	0.0521777	0.38327	305.849
prot-a-1398	finngen_R9_PREG_OTHER_MAT_DISORD	Other maternal disorders predominantly related to pregnancy || id:finngen_R9_PREG_OTHER_MAT_DISORD	Intercellular adhesion molecule 2 || id:prot-a-1398	Inverse variance weighted	2	-0.051631	0.0592335	0.383398	305.952
prot-a-1502	finngen_R9_GESTAT_HYPERT	Gestational [pregnancy-induced] hypertension || id:finngen_R9_GESTAT_HYPERT	Interleukin-1 receptor-like 1 || id:prot-a-1502	Inverse variance weighted	4	-0.0301732	0.0346324	0.383623	306.131
prot-a-213	finngen_R9_PRETERM	Preterm labour and delivery || id:finngen_R9_PRETERM	N-acetyllactosaminide beta-1,3-N-acetylglucosaminyltransferase 2 || id:prot-a-213	Inverse variance weighted	3	0.043072	0.0495185	0.384401	306.752
prot-a-1238	finngen_R9_PREG_VENOUS_HAEMORRH	Venous complications and haemorrhoids in pregnancy || id:finngen_R9_PREG_VENOUS_HAEMORRH	Golgi membrane protein 1 || id:prot-a-1238	Inverse variance weighted	2	0.414346	0.480987	0.388991	310.415
prot-a-2663	finngen_R9_GESTAT_OEDEM_PREINUR	Gestational [pregnancy-induced] oedema and proteinuria without hypertension || id:finngen_R9_GESTAT_OEDEM_PREINUR	Secreted and transmembrane protein 1 || id:prot-a-2663	Inverse variance weighted	2	0.102137	0.118634	0.389267	310.635
prot-a-2678	finn-b-GEST_DIABETES	Gestational diabetes (for exclusion) || id:finn-b-GEST_DIABETES	Semaphorin-6A || id:prot-a-2678	Inverse variance weighted	2	0.0508223	0.0597591	0.395073	315.268
prot-a-480	finngen_R9_PREECLAMPS	Pre-eclampsia || id:finngen_R9_PREECLAMPS	Cadherin-1 || id:prot-a-480	Wald ratio	1	-0.144353	0.170248	0.396496	316.404
prot-a-870	finngen_R9_PREECLAMPS	Pre-eclampsia || id:finngen_R9_PREECLAMPS	Desmoglein-2 || id:prot-a-870	Inverse variance weighted	2	0.0752868	0.0890498	0.397862	317.494
prot-a-216	finngen_R9_PRETERM	Preterm labour and delivery || id:finngen_R9_PRETERM	Beta-1,4-galactosyltransferase 1 || id:prot-a-216	Inverse variance weighted	4	0.0553447	0.0654939	0.398091	317.676
prot-a-2308	finngen_R9_PREG_VENOUS_HAEMORRH	Venous complications and haemorrhoids in pregnancy || id:finngen_R9_PREG_VENOUS_HAEMORRH	Plexin-B2 || id:prot-a-2308	Inverse variance weighted	3	0.131009	0.155084	0.398245	317.799
prot-a-231	finngen_R9_PREG_VENOUS_HAEMORRH	Venous complications and haemorrhoids in pregnancy || id:finngen_R9_PREG_VENOUS_HAEMORRH	Basal Cell Adhesion Molecule || id:prot-a-231	Inverse variance weighted	2	0.265363	0.314199	0.398351	317.884
prot-a-1037	finngen_R9_PRETERM	Preterm labour and delivery || id:finngen_R9_PRETERM	Protein FAM177A1 || id:prot-a-1037	Inverse variance weighted	2	-0.0550732	0.0652394	0.398575	318.062
prot-b-46	finngen_R9_PREG_VENOUS_HAEMORRH	Venous complications and haemorrhoids in pregnancy || id:finngen_R9_PREG_VENOUS_HAEMORRH	thrombomodulin || id:prot-b-46	Inverse variance weighted	2	0.24338	0.28908	0.399838	319.071
prot-a-727	finngen_R9_GESTAT_OEDEM_PREINUR	Gestational [pregnancy-induced] oedema and proteinuria without hypertension || id:finngen_R9_GESTAT_OEDEM_PREINUR	Cathepsin S || id:prot-a-727	Wald ratio	1	-0.0735619	0.0878559	0.402423	321.134
prot-a-552	finngen_R9_PREECLAMPS	Pre-eclampsia || id:finngen_R9_PREECLAMPS	Carbohydrate sulfotransferase 15 || id:prot-a-552	Inverse variance weighted	2	-0.125151	0.149684	0.4031	321.673
prot-a-480	finn-b-GEST_DIABETES	Gestational diabetes (for exclusion) || id:finn-b-GEST_DIABETES	Cadherin-1 || id:prot-a-480	Wald ratio	1	0.115702	0.138843	0.404657	322.916
prot-a-2315	finngen_R9_PRETERM	Preterm labour and delivery || id:finngen_R9_PRETERM	Inactive pancreatic lipase-related protein 1 || id:prot-a-2315	Wald ratio	1	-0.0869955	0.104634	0.405732	323.774
prot-a-2470	finngen_R9_PREECLAMPS	Pre-eclampsia || id:finngen_R9_PREECLAMPS	Sulfhydryl oxidase 2 || id:prot-a-2470	Inverse variance weighted	2	0.0241444	0.0290571	0.406015	324
prot-a-1049	finngen_R9_OTHER_MATERN_DIS_ELSEWHERE	Other maternal diseases classifiable elsewhere but complicating pregnancy, childbirth and the puerperium || id:finngen_R9_OTHER_MATERN_DIS_ELSEWHERE	Protein FAM3B || id:prot-a-1049	Inverse variance weighted	2	-0.049676	0.0600621	0.408193	325.738
prot-a-870	finngen_R9_PREG_OTHER_MAT_DISORD	Other maternal disorders predominantly related to pregnancy || id:finngen_R9_PREG_OTHER_MAT_DISORD	Desmoglein-2 || id:prot-a-870	Inverse variance weighted	2	0.063496	0.0770453	0.409861	327.069
prot-b-79	finngen_R9_PREG_VENOUS_HAEMORRH	Venous complications and haemorrhoids in pregnancy || id:finngen_R9_PREG_VENOUS_HAEMORRH	platelet and endothelial cell adhesion molecule 1 || id:prot-b-79	Inverse variance weighted	2	-0.506912	0.623658	0.41633	332.232
prot-a-1713	finn-b-GEST_DIABETES	Gestational diabetes (for exclusion) || id:finn-b-GEST_DIABETES	Lactase-phlorizin hydrolase || id:prot-a-1713	Inverse variance weighted	4	0.0283885	0.0352056	0.420033	335.186
prot-a-294	finn-b-GEST_DIABETES	Gestational diabetes (for exclusion) || id:finn-b-GEST_DIABETES	C1GALT1-specific chaperone 1 || id:prot-a-294	Inverse variance weighted	2	0.0389911	0.0484736	0.421179	336.101
prot-a-1397	finngen_R9_PREECLAMPS	Pre-eclampsia || id:finngen_R9_PREECLAMPS	Intercellular adhesion molecule 1 || id:prot-a-1397	Inverse variance weighted	2	-0.0163645	0.0203506	0.421322	336.215
prot-a-553	finngen_R9_PREECLAMPS	Pre-eclampsia || id:finngen_R9_PREECLAMPS	Carbohydrate sulfotransferase 15 || id:prot-a-553	Inverse variance weighted	2	-0.11136	0.13872	0.422107	336.842
prot-a-1051	finngen_R9_PREG_GU_INFECT	Infections of genitourinary tract in pregnancy || id:finngen_R9_PREG_GU_INFECT	Protein FAM3D || id:prot-a-1051	Inverse variance weighted	3	-0.0346612	0.0431821	0.422163	336.886
prot-a-1919	finngen_R9_GESTAT_HYPERT	Gestational [pregnancy-induced] hypertension || id:finngen_R9_GESTAT_HYPERT	Matrilysin || id:prot-a-1919	Wald ratio	1	0.377814	0.474621	0.426013	339.959
prot-a-2975	finngen_R9_GESTAT_OEDEM_PREINUR	Gestational [pregnancy-induced] oedema and proteinuria without hypertension || id:finngen_R9_GESTAT_OEDEM_PREINUR	Thrombospondin type-1 domain-containing protein 1 || id:prot-a-2975	Inverse variance weighted	2	0.0956105	0.120642	0.428062	341.593
prot-a-480	finngen_R9_PREG_VENOUS_HAEMORRH	Venous complications and haemorrhoids in pregnancy || id:finngen_R9_PREG_VENOUS_HAEMORRH	Cadherin-1 || id:prot-a-480	Wald ratio	1	0.516804	0.656198	0.430946	343.895
prot-a-1046	finngen_R9_PREG_GU_INFECT	Infections of genitourinary tract in pregnancy || id:finngen_R9_PREG_GU_INFECT	Glycosaminoglycan xylosylkinase || id:prot-a-1046	Inverse variance weighted	3	-0.135224	0.173033	0.434514	346.742
prot-a-81	finn-b-GEST_DIABETES	Gestational diabetes (for exclusion) || id:finn-b-GEST_DIABETES	Intestinal-type alkaline phosphatase || id:prot-a-81	Wald ratio	1	-0.0668502	0.0857255	0.435499	347.528
prot-a-1398	finngen_R9_GESTAT_HYPERT	Gestational [pregnancy-induced] hypertension || id:finngen_R9_GESTAT_HYPERT	Intercellular adhesion molecule 2 || id:prot-a-1398	Inverse variance weighted	2	0.129771	0.166623	0.436078	347.991
prot-a-426	finngen_R9_PREECLAMPS	Pre-eclampsia || id:finngen_R9_PREECLAMPS	CD209 antigen || id:prot-a-426	Inverse variance weighted	3	0.0214255	0.0275301	0.436416	348.26
prot-a-2667	finngen_R9_PREG_OTHER_MAT_DISORD	Other maternal disorders predominantly related to pregnancy || id:finngen_R9_PREG_OTHER_MAT_DISORD	P-selectin || id:prot-a-2667	Inverse variance weighted	6	0.0171107	0.0219893	0.436489	348.318
prot-a-3009	finn-b-GEST_DIABETES	Gestational diabetes (for exclusion) || id:finn-b-GEST_DIABETES	Transmembrane protein 2 || id:prot-a-3009	Inverse variance weighted	3	0.0516695	0.0666947	0.438507	349.928
prot-a-2021	finngen_R9_PREG_VENOUS_HAEMORRH	Venous complications and haemorrhoids in pregnancy || id:finngen_R9_PREG_VENOUS_HAEMORRH	Bifunctional heparan sulfate N-deacetylase/N-sulfotransferase 1 || id:prot-a-2021	Wald ratio	1	0.538071	0.696233	0.439622	350.818
prot-a-1542	finngen_R9_GESTAT_HYPERT	Gestational [pregnancy-induced] hypertension || id:finngen_R9_GESTAT_HYPERT	Interleukin-6 receptor subunit beta || id:prot-a-1542	Inverse variance weighted	4	0.0467828	0.0605383	0.439653	350.843
prot-a-403	finngen_R9_PRETERM	Preterm labour and delivery || id:finngen_R9_PRETERM	C-C motif chemokine 25 || id:prot-a-403	Inverse variance weighted	5	-0.0295328	0.0382288	0.439801	350.962
prot-a-2039	finngen_R9_PREG_VENOUS_HAEMORRH	Venous complications and haemorrhoids in pregnancy || id:finngen_R9_PREG_VENOUS_HAEMORRH	Neurofascin || id:prot-a-2039	Inverse variance weighted	3	0.113947	0.149248	0.445183	355.256
prot-a-231	finngen_R9_ABORT_SPONTAN	Spontaneous abortion || id:finngen_R9_ABORT_SPONTAN	Basal Cell Adhesion Molecule || id:prot-a-231	Inverse variance weighted	2	0.039945	0.0525072	0.446805	356.55
prot-a-550	finngen_R9_PREG_VENOUS_HAEMORRH	Venous complications and haemorrhoids in pregnancy || id:finngen_R9_PREG_VENOUS_HAEMORRH	Carbohydrate sulfotransferase 11 || id:prot-a-550	Inverse variance weighted	2	0.331406	0.436524	0.447737	357.294
prot-a-294	finngen_R9_ABORT_SPONTAN	Spontaneous abortion || id:finngen_R9_ABORT_SPONTAN	C1GALT1-specific chaperone 1 || id:prot-a-294	Inverse variance weighted	2	0.0236492	0.0314199	0.451641	360.409
prot-a-1530	finngen_R9_PREG_VENOUS_HAEMORRH	Venous complications and haemorrhoids in pregnancy || id:finngen_R9_PREG_VENOUS_HAEMORRH	Interleukin-3 receptor subunit alpha || id:prot-a-1530	Inverse variance weighted	3	-0.207763	0.279229	0.456841	364.559
prot-a-402	finngen_R9_GESTAT_HYPERT	Gestational [pregnancy-induced] hypertension || id:finngen_R9_GESTAT_HYPERT	C-C motif chemokine 25 || id:prot-a-402	Inverse variance weighted	4	0.0356933	0.0480871	0.457928	365.426
prot-a-1576	finngen_R9_PREECLAMPS	Pre-eclampsia || id:finngen_R9_PREECLAMPS	Immunoglobulin superfamily containing leucine-rich repeat protein 2 || id:prot-a-1576	Inverse variance weighted	4	-0.0332273	0.044767	0.45795	365.444
prot-a-1037	finngen_R9_GESTAT_OEDEM_PREINUR	Gestational [pregnancy-induced] oedema and proteinuria without hypertension || id:finngen_R9_GESTAT_OEDEM_PREINUR	Protein FAM177A1 || id:prot-a-1037	Inverse variance weighted	2	0.0927299	0.125041	0.458333	365.75
prot-a-1596	finngen_R9_ABORT_SPONTAN	Spontaneous abortion || id:finngen_R9_ABORT_SPONTAN	Protein jagged-1 || id:prot-a-1596	Inverse variance weighted	2	-0.0471878	0.063689	0.458748	366.081
prot-a-2304	finngen_R9_ABORT_SPONTAN	Spontaneous abortion || id:finngen_R9_ABORT_SPONTAN	Procollagen-lysine,2-oxoglutarate 5-dioxygenase 2 || id:prot-a-2304	Wald ratio	1	0.0805461	0.109215	0.460818	367.733
prot-a-3117	finngen_R9_PREECLAMPS	Pre-eclampsia || id:finngen_R9_PREECLAMPS	Tuftelin || id:prot-a-3117	Wald ratio	1	-0.125289	0.170323	0.461978	368.659
prot-a-2852	finngen_R9_PREECLAMPS	Pre-eclampsia || id:finngen_R9_PREECLAMPS	Alpha-N-acetylgalactosaminide alpha-2,6-sialyltransferase 1 || id:prot-a-2852	Inverse variance weighted	4	0.0555024	0.0756247	0.462998	369.473
prot-a-1542	finngen_R9_PREECLAMPS	Pre-eclampsia || id:finngen_R9_PREECLAMPS	Interleukin-6 receptor subunit beta || id:prot-a-1542	Inverse variance weighted	4	-0.0560897	0.0764623	0.463217	369.647
prot-a-44	finngen_R9_OTHER_MATERN_DIS_ELSEWHERE	Other maternal diseases classifiable elsewhere but complicating pregnancy, childbirth and the puerperium || id:finngen_R9_OTHER_MATERN_DIS_ELSEWHERE	Adhesion G protein-coupled receptor F5 || id:prot-a-44	Inverse variance weighted	5	0.0209998	0.0291109	0.47068	375.603
prot-a-406	finngen_R9_PREG_VENOUS_HAEMORRH	Venous complications and haemorrhoids in pregnancy || id:finngen_R9_PREG_VENOUS_HAEMORRH	C-C motif chemokine 28 || id:prot-a-406	Inverse variance weighted	2	0.21737	0.301331	0.470685	375.607
prot-a-2470	finngen_R9_OTHER_MATERN_DIS_ELSEWHERE	Other maternal diseases classifiable elsewhere but complicating pregnancy, childbirth and the puerperium || id:finngen_R9_OTHER_MATERN_DIS_ELSEWHERE	Sulfhydryl oxidase 2 || id:prot-a-2470	Wald ratio	1	0.0187195	0.0261409	0.473929	378.195
prot-a-81	finngen_R9_OTHER_MATERN_DIS_ELSEWHERE	Other maternal diseases classifiable elsewhere but complicating pregnancy, childbirth and the puerperium || id:finngen_R9_OTHER_MATERN_DIS_ELSEWHERE	Intestinal-type alkaline phosphatase || id:prot-a-81	Wald ratio	1	-0.0664569	0.0928038	0.473929	378.195
prot-a-584	finn-b-GEST_DIABETES	Gestational diabetes (for exclusion) || id:finn-b-GEST_DIABETES	Chloride intracellular channel protein 5 || id:prot-a-584	Wald ratio	1	0.10451	0.146478	0.475544	379.484
prot-a-3243	finngen_R9_ABORT_SPONTAN	Spontaneous abortion || id:finngen_R9_ABORT_SPONTAN	Xyloside xylosyltransferase 1 || id:prot-a-3243	Inverse variance weighted	3	-0.0353885	0.0499316	0.478486	381.832
prot-a-2906	finngen_R9_PREG_OTHER_MAT_DISORD	Other maternal disorders predominantly related to pregnancy || id:finngen_R9_PREG_OTHER_MAT_DISORD	Sushi, von Willebrand factor type A, EGF and pentraxin domain-containing protein 1 || id:prot-a-2906	Inverse variance weighted	4	-0.0197823	0.0280216	0.480209	383.207
prot-a-2991	finngen_R9_PREG_OTHER_MAT_DISORD	Other maternal disorders predominantly related to pregnancy || id:finngen_R9_PREG_OTHER_MAT_DISORD	Toll-like receptor 4:Lymphocyte antigen 96 complex || id:prot-a-2991	Inverse variance weighted	4	-0.0153672	0.0218239	0.481341	384.11
prot-a-1216	finngen_R9_OTHER_MATERN_DIS_ELSEWHERE	Other maternal diseases classifiable elsewhere but complicating pregnancy, childbirth and the puerperium || id:finngen_R9_OTHER_MATERN_DIS_ELSEWHERE	D-glucuronyl C5-epimerase || id:prot-a-1216	Inverse variance weighted	2	0.0183839	0.0261787	0.482526	385.056
prot-a-1235	finngen_R9_PREECLAMPS	Pre-eclampsia || id:finngen_R9_PREECLAMPS	N-acetylglucosamine-6-sulfatase || id:prot-a-1235	Wald ratio	1	-0.104129	0.148414	0.482921	385.371
prot-a-2667	finngen_R9_GESTAT_HYPERT	Gestational [pregnancy-induced] hypertension || id:finngen_R9_GESTAT_HYPERT	P-selectin || id:prot-a-2667	Inverse variance weighted	6	0.0227606	0.0325943	0.484989	387.021
prot-a-402	finn-b-GEST_DIABETES	Gestational diabetes (for exclusion) || id:finn-b-GEST_DIABETES	C-C motif chemokine 25 || id:prot-a-402	Inverse variance weighted	4	-0.0279382	0.04016	0.486634	388.334
prot-a-1129	finngen_R9_ABORT_SPONTAN	Spontaneous abortion || id:finngen_R9_ABORT_SPONTAN	Vascular endothelial growth factor receptor 3 || id:prot-a-1129	Inverse variance weighted	4	0.0124315	0.017954	0.488681	389.967
prot-a-1129	finngen_R9_PRETERM	Preterm labour and delivery || id:finngen_R9_PRETERM	Vascular endothelial growth factor receptor 3 || id:prot-a-1129	Inverse variance weighted	4	0.0250942	0.0363622	0.490121	391.116
prot-a-2470	finn-b-GEST_DIABETES	Gestational diabetes (for exclusion) || id:finn-b-GEST_DIABETES	Sulfhydryl oxidase 2 || id:prot-a-2470	Inverse variance weighted	2	0.0270492	0.0392658	0.490903	391.74
prot-a-1129	finngen_R9_GESTAT_OEDEM_PREINUR	Gestational [pregnancy-induced] oedema and proteinuria without hypertension || id:finngen_R9_GESTAT_OEDEM_PREINUR	Vascular endothelial growth factor receptor 3 || id:prot-a-1129	Inverse variance weighted	4	0.0290769	0.0422489	0.491309	392.065
prot-a-1046	finngen_R9_PRETERM	Preterm labour and delivery || id:finngen_R9_PRETERM	Glycosaminoglycan xylosylkinase || id:prot-a-1046	Inverse variance weighted	3	0.0472357	0.0688692	0.492792	393.248
prot-a-1695	finngen_R9_GESTAT_HYPERT	Gestational [pregnancy-induced] hypertension || id:finngen_R9_GESTAT_HYPERT	Laminin || id:prot-a-1695	Inverse variance weighted	4	0.033032	0.0482306	0.493422	393.751
prot-a-32	finngen_R9_PREG_OTHER_MAT_DISORD	Other maternal disorders predominantly related to pregnancy || id:finngen_R9_PREG_OTHER_MAT_DISORD	A disintegrin and metalloproteinase with thrombospondin motifs 13 || id:prot-a-32	Inverse variance weighted	2	-0.0269974	0.0394327	0.493568	393.867
prot-a-727	finngen_R9_PREG_GU_INFECT	Infections of genitourinary tract in pregnancy || id:finngen_R9_PREG_GU_INFECT	Cathepsin S || id:prot-a-727	Wald ratio	1	-0.0614759	0.0905288	0.49709	396.678
prot-a-1622	finngen_R9_PREG_OTHER_MAT_DISORD	Other maternal disorders predominantly related to pregnancy || id:finngen_R9_PREG_OTHER_MAT_DISORD	Vascular endothelial growth factor receptor 2 || id:prot-a-1622	Inverse variance weighted	4	0.0149615	0.0220404	0.49725	396.805
prot-a-2663	finngen_R9_PREG_OTHER_MAT_DISORD	Other maternal disorders predominantly related to pregnancy || id:finngen_R9_PREG_OTHER_MAT_DISORD	Secreted and transmembrane protein 1 || id:prot-a-2663	Inverse variance weighted	2	-0.0295238	0.0435977	0.498287	397.633
prot-a-857	finngen_R9_PREECLAMPS	Pre-eclampsia || id:finngen_R9_PREECLAMPS	Dipeptidase 2 || id:prot-a-857	Inverse variance weighted	4	-0.0423929	0.0627757	0.49948	398.585
prot-a-485	finn-b-GEST_DIABETES	Gestational diabetes (for exclusion) || id:finn-b-GEST_DIABETES	Cadherin-5 || id:prot-a-485	Inverse variance weighted	2	0.016373	0.0243457	0.501251	399.998
prot-a-213	finngen_R9_GESTAT_OEDEM_PREINUR	Gestational [pregnancy-induced] oedema and proteinuria without hypertension || id:finngen_R9_GESTAT_OEDEM_PREINUR	N-acetyllactosaminide beta-1,3-N-acetylglucosaminyltransferase 2 || id:prot-a-213	Inverse variance weighted	3	-0.0474086	0.0706772	0.502363	400.885
prot-a-1151	finngen_R9_PREG_GU_INFECT	Infections of genitourinary tract in pregnancy || id:finngen_R9_PREG_GU_INFECT	Alpha-(1,3)-fucosyltransferase 10 || id:prot-a-1151	Wald ratio	1	-0.0586536	0.0877583	0.503907	402.118
prot-a-870	finngen_R9_PRETERM	Preterm labour and delivery || id:finngen_R9_PRETERM	Desmoglein-2 || id:prot-a-870	Inverse variance weighted	2	0.125494	0.188072	0.504603	402.673
prot-a-1050	finngen_R9_PREG_OTHER_MAT_DISORD	Other maternal disorders predominantly related to pregnancy || id:finngen_R9_PREG_OTHER_MAT_DISORD	Protein FAM3B || id:prot-a-1050	Inverse variance weighted	4	-0.0189735	0.0285533	0.506373	404.085
prot-a-2304	finngen_R9_PREG_GU_INFECT	Infections of genitourinary tract in pregnancy || id:finngen_R9_PREG_GU_INFECT	Procollagen-lysine,2-oxoglutarate 5-dioxygenase 2 || id:prot-a-2304	Wald ratio	1	-0.175427	0.264846	0.507733	405.171
prot-a-1238	finngen_R9_ABORT_SPONTAN	Spontaneous abortion || id:finngen_R9_ABORT_SPONTAN	Golgi membrane protein 1 || id:prot-a-1238	Inverse variance weighted	2	-0.0361037	0.0546959	0.509202	406.343
prot-a-812	finngen_R9_PREG_OTHER_MAT_DISORD	Other maternal disorders predominantly related to pregnancy || id:finngen_R9_PREG_OTHER_MAT_DISORD	Dihydrofolate reductase || id:prot-a-812	Wald ratio	1	0.0147512	0.0223699	0.509626	406.681
prot-a-1051	finngen_R9_PREG_VENOUS_HAEMORRH	Venous complications and haemorrhoids in pregnancy || id:finngen_R9_PREG_VENOUS_HAEMORRH	Protein FAM3D || id:prot-a-1051	Inverse variance weighted	3	0.173743	0.264351	0.511023	407.796
prot-a-3093	finngen_R9_PREG_VENOUS_HAEMORRH	Venous complications and haemorrhoids in pregnancy || id:finngen_R9_PREG_VENOUS_HAEMORRH	Protein-tyrosine sulfotransferase 2 || id:prot-a-3093	Inverse variance weighted	4	0.271552	0.413205	0.511062	407.827
prot-a-1238	finngen_R9_GESTAT_HYPERT	Gestational [pregnancy-induced] hypertension || id:finngen_R9_GESTAT_HYPERT	Golgi membrane protein 1 || id:prot-a-1238	Inverse variance weighted	2	-0.0305854	0.0467695	0.513137	409.483
prot-a-1401	finngen_R9_PREG_OTHER_MAT_DISORD	Other maternal disorders predominantly related to pregnancy || id:finngen_R9_PREG_OTHER_MAT_DISORD	Intercellular adhesion molecule 5 || id:prot-a-1401	Inverse variance weighted	3	-0.0136004	0.020848	0.51417	410.307
prot-a-391	finngen_R9_OTHER_MATERN_DIS_ELSEWHERE	Other maternal diseases classifiable elsewhere but complicating pregnancy, childbirth and the puerperium || id:finngen_R9_OTHER_MATERN_DIS_ELSEWHERE	C-C motif chemokine 15 || id:prot-a-391	Inverse variance weighted	3	-0.0131094	0.020112	0.514517	410.585
prot-a-1695	finngen_R9_PRETERM	Preterm labour and delivery || id:finngen_R9_PRETERM	Laminin || id:prot-a-1695	Inverse variance weighted	4	0.0272472	0.0420797	0.5173	412.805
prot-a-2991	finngen_R9_PRETERM	Preterm labour and delivery || id:finngen_R9_PRETERM	Toll-like receptor 4:Lymphocyte antigen 96 complex || id:prot-a-2991	Inverse variance weighted	4	0.0273044	0.0423611	0.51921	414.33
prot-a-1397	finngen_R9_OTHER_MATERN_DIS_ELSEWHERE	Other maternal diseases classifiable elsewhere but complicating pregnancy, childbirth and the puerperium || id:finngen_R9_OTHER_MATERN_DIS_ELSEWHERE	Intercellular adhesion molecule 1 || id:prot-a-1397	Inverse variance weighted	2	0.011513	0.0178933	0.51995	414.92
prot-a-217	finngen_R9_PRETERM	Preterm labour and delivery || id:finngen_R9_PRETERM	Beta-1,4-galactosyltransferase 2 || id:prot-a-217	Inverse variance weighted	2	0.0984624	0.153713	0.52181	416.404
prot-a-1596	finngen_R9_OTHER_MATERN_DIS_ELSEWHERE	Other maternal diseases classifiable elsewhere but complicating pregnancy, childbirth and the puerperium || id:finngen_R9_OTHER_MATERN_DIS_ELSEWHERE	Protein jagged-1 || id:prot-a-1596	Inverse variance weighted	2	-0.0488614	0.0763688	0.522298	416.793
prot-a-1502	finngen_R9_PREG_OTHER_MAT_DISORD	Other maternal disorders predominantly related to pregnancy || id:finngen_R9_PREG_OTHER_MAT_DISORD	Interleukin-1 receptor-like 1 || id:prot-a-1502	Inverse variance weighted	4	0.00948181	0.0148853	0.524132	418.257
prot-a-213	finngen_R9_PREG_VENOUS_HAEMORRH	Venous complications and haemorrhoids in pregnancy || id:finngen_R9_PREG_VENOUS_HAEMORRH	N-acetyllactosaminide beta-1,3-N-acetylglucosaminyltransferase 2 || id:prot-a-213	Inverse variance weighted	3	0.249618	0.392689	0.524996	418.947
prot-b-46	finngen_R9_GESTAT_HYPERT	Gestational [pregnancy-induced] hypertension || id:finngen_R9_GESTAT_HYPERT	thrombomodulin || id:prot-b-46	Inverse variance weighted	2	0.0441337	0.0694802	0.5253	419.189
prot-a-1401	finngen_R9_PREECLAMPS	Pre-eclampsia || id:finngen_R9_PREECLAMPS	Intercellular adhesion molecule 5 || id:prot-a-1401	Inverse variance weighted	3	0.0267099	0.0422104	0.526878	420.448
prot-b-46	finngen_R9_GESTAT_OEDEM_PREINUR	Gestational [pregnancy-induced] oedema and proteinuria without hypertension || id:finngen_R9_GESTAT_OEDEM_PREINUR	thrombomodulin || id:prot-b-46	Inverse variance weighted	2	-0.0713747	0.113411	0.529123	422.24
prot-a-426	finngen_R9_GESTAT_HYPERT	Gestational [pregnancy-induced] hypertension || id:finngen_R9_GESTAT_HYPERT	CD209 antigen || id:prot-a-426	Inverse variance weighted	3	-0.030037	0.0478099	0.529834	422.808
prot-a-1542	finngen_R9_PREG_VENOUS_HAEMORRH	Venous complications and haemorrhoids in pregnancy || id:finngen_R9_PREG_VENOUS_HAEMORRH	Interleukin-6 receptor subunit beta || id:prot-a-1542	Inverse variance weighted	4	-0.324642	0.519881	0.532329	424.798
prot-a-1882	finngen_R9_GESTAT_HYPERT	Gestational [pregnancy-induced] hypertension || id:finngen_R9_GESTAT_HYPERT	Hepatocyte growth factor receptor || id:prot-a-1882	Inverse variance weighted	2	0.0511019	0.0818396	0.532355	424.82
prot-a-403	finngen_R9_GESTAT_OEDEM_PREINUR	Gestational [pregnancy-induced] oedema and proteinuria without hypertension || id:finngen_R9_GESTAT_OEDEM_PREINUR	C-C motif chemokine 25 || id:prot-a-403	Inverse variance weighted	5	-0.0340948	0.0547138	0.533187	425.483
prot-a-2978	finn-b-GEST_DIABETES	Gestational diabetes (for exclusion) || id:finn-b-GEST_DIABETES	Tyrosine-protein kinase receptor Tie-1, soluble || id:prot-a-2978	Inverse variance weighted	4	0.0146926	0.0236749	0.534864	426.821
prot-a-1402	finngen_R9_PREG_OTHER_MAT_DISORD	Other maternal disorders predominantly related to pregnancy || id:finngen_R9_PREG_OTHER_MAT_DISORD	Intercellular adhesion molecule 5 || id:prot-a-1402	Inverse variance weighted	3	-0.0101784	0.0164136	0.535179	427.073
prot-a-81	finngen_R9_PREECLAMPS	Pre-eclampsia || id:finngen_R9_PREECLAMPS	Intestinal-type alkaline phosphatase || id:prot-a-81	Wald ratio	1	-0.0652772	0.105387	0.535651	427.449
prot-a-1622	finngen_R9_PRETERM	Preterm labour and delivery || id:finngen_R9_PRETERM	Vascular endothelial growth factor receptor 2 || id:prot-a-1622	Inverse variance weighted	4	-0.0262093	0.0423149	0.535661	427.457
prot-a-1009	finngen_R9_OTHER_MATERN_DIS_ELSEWHERE	Other maternal diseases classifiable elsewhere but complicating pregnancy, childbirth and the puerperium || id:finngen_R9_OTHER_MATERN_DIS_ELSEWHERE	Coagulation Factor VIII || id:prot-a-1009	Wald ratio	1	0.108573	0.175685	0.536575	428.187
prot-a-3009	finngen_R9_PRETERM	Preterm labour and delivery || id:finngen_R9_PRETERM	Transmembrane protein 2 || id:prot-a-3009	Inverse variance weighted	3	-0.0407473	0.0661651	0.537998	429.322
prot-a-217	finngen_R9_PREG_GU_INFECT	Infections of genitourinary tract in pregnancy || id:finngen_R9_PREG_GU_INFECT	Beta-1,4-galactosyltransferase 2 || id:prot-a-217	Inverse variance weighted	2	-0.0872748	0.142383	0.539904	430.843
prot-a-1238	finngen_R9_PREG_GU_INFECT	Infections of genitourinary tract in pregnancy || id:finngen_R9_PREG_GU_INFECT	Golgi membrane protein 1 || id:prot-a-1238	Inverse variance weighted	2	-0.0411485	0.0671356	0.539932	430.866
prot-a-2039	finngen_R9_PREG_OTHER_MAT_DISORD	Other maternal disorders predominantly related to pregnancy || id:finngen_R9_PREG_OTHER_MAT_DISORD	Neurofascin || id:prot-a-2039	Inverse variance weighted	3	0.0131397	0.0214452	0.540067	430.973
prot-a-1129	finn-b-GEST_DIABETES	Gestational diabetes (for exclusion) || id:finn-b-GEST_DIABETES	Vascular endothelial growth factor receptor 3 || id:prot-a-1129	Inverse variance weighted	4	-0.0139426	0.02283	0.541389	432.028
prot-a-812	finngen_R9_GESTAT_OEDEM_PREINUR	Gestational [pregnancy-induced] oedema and proteinuria without hypertension || id:finngen_R9_GESTAT_OEDEM_PREINUR	Dihydrofolate reductase || id:prot-a-812	Wald ratio	1	0.036959	0.0607878	0.543187	433.464
prot-a-1530	finngen_R9_ABORT_SPONTAN	Spontaneous abortion || id:finngen_R9_ABORT_SPONTAN	Interleukin-3 receptor subunit alpha || id:prot-a-1530	Inverse variance weighted	3	-0.0168421	0.0278087	0.544754	434.713
prot-a-550	finngen_R9_ABORT_SPONTAN	Spontaneous abortion || id:finngen_R9_ABORT_SPONTAN	Carbohydrate sulfotransferase 11 || id:prot-a-550	Inverse variance weighted	2	0.0439108	0.072779	0.54628	435.931
prot-a-1530	finngen_R9_GESTAT_HYPERT	Gestational [pregnancy-induced] hypertension || id:finngen_R9_GESTAT_HYPERT	Interleukin-3 receptor subunit alpha || id:prot-a-1530	Inverse variance weighted	3	0.0169776	0.0282403	0.547718	437.079
prot-a-2906	finngen_R9_PREG_VENOUS_HAEMORRH	Venous complications and haemorrhoids in pregnancy || id:finngen_R9_PREG_VENOUS_HAEMORRH	Sushi, von Willebrand factor type A, EGF and pentraxin domain-containing protein 1 || id:prot-a-2906	Inverse variance weighted	4	0.144879	0.241845	0.549133	438.208
prot-a-1051	finn-b-GEST_DIABETES	Gestational diabetes (for exclusion) || id:finn-b-GEST_DIABETES	Protein FAM3D || id:prot-a-1051	Inverse variance weighted	3	0.013593	0.022694	0.549194	438.257
prot-a-1882	finn-b-GEST_DIABETES	Gestational diabetes (for exclusion) || id:finn-b-GEST_DIABETES	Hepatocyte growth factor receptor || id:prot-a-1882	Inverse variance weighted	2	-0.0406906	0.069492	0.558182	445.429
prot-a-1401	finngen_R9_ABORT_SPONTAN	Spontaneous abortion || id:finngen_R9_ABORT_SPONTAN	Intercellular adhesion molecule 5 || id:prot-a-1401	Inverse variance weighted	3	0.0140455	0.0240402	0.55905	446.122
prot-a-1863	finngen_R9_PREECLAMPS	Pre-eclampsia || id:finngen_R9_PREECLAMPS	Mannose-binding protein C || id:prot-a-1863	Inverse variance weighted	4	-0.0152358	0.026241	0.561504	448.08
prot-a-3009	finngen_R9_PREG_VENOUS_HAEMORRH	Venous complications and haemorrhoids in pregnancy || id:finngen_R9_PREG_VENOUS_HAEMORRH	Transmembrane protein 2 || id:prot-a-3009	Inverse variance weighted	3	0.182129	0.314516	0.562537	448.904
prot-a-2978	finngen_R9_PREG_GU_INFECT	Infections of genitourinary tract in pregnancy || id:finngen_R9_PREG_GU_INFECT	Tyrosine-protein kinase receptor Tie-1, soluble || id:prot-a-2978	Inverse variance weighted	4	0.0260217	0.0450125	0.563197	449.431
prot-a-3243	finngen_R9_GESTAT_HYPERT	Gestational [pregnancy-induced] hypertension || id:finngen_R9_GESTAT_HYPERT	Xyloside xylosyltransferase 1 || id:prot-a-3243	Inverse variance weighted	3	-0.0416028	0.0724027	0.56556	451.317
prot-a-1713	finngen_R9_PREG_VENOUS_HAEMORRH	Venous complications and haemorrhoids in pregnancy || id:finngen_R9_PREG_VENOUS_HAEMORRH	Lactase-phlorizin hydrolase || id:prot-a-1713	Inverse variance weighted	4	0.131758	0.231158	0.568684	453.81
prot-a-1530	finn-b-GEST_DIABETES	Gestational diabetes (for exclusion) || id:finn-b-GEST_DIABETES	Interleukin-3 receptor subunit alpha || id:prot-a-1530	Inverse variance weighted	3	-0.0278054	0.0488342	0.569096	454.139
prot-a-44	finngen_R9_PRETERM	Preterm labour and delivery || id:finngen_R9_PRETERM	Adhesion G protein-coupled receptor F5 || id:prot-a-44	Inverse variance weighted	5	-0.013148	0.0232221	0.57127	455.873
prot-a-2308	finngen_R9_PREECLAMPS	Pre-eclampsia || id:finngen_R9_PREECLAMPS	Plexin-B2 || id:prot-a-2308	Inverse variance weighted	3	-0.0228109	0.0402941	0.571319	455.913
prot-a-2308	finngen_R9_OTHER_MATERN_DIS_ELSEWHERE	Other maternal diseases classifiable elsewhere but complicating pregnancy, childbirth and the puerperium || id:finngen_R9_OTHER_MATERN_DIS_ELSEWHERE	Plexin-B2 || id:prot-a-2308	Inverse variance weighted	3	0.0200883	0.0356137	0.572711	457.024
prot-a-1542	finngen_R9_PREG_OTHER_MAT_DISORD	Other maternal disorders predominantly related to pregnancy || id:finngen_R9_PREG_OTHER_MAT_DISORD	Interleukin-6 receptor subunit beta || id:prot-a-1542	Inverse variance weighted	4	-0.0203869	0.0361951	0.573265	457.465
prot-a-1400	finngen_R9_ABORT_SPONTAN	Spontaneous abortion || id:finngen_R9_ABORT_SPONTAN	Intercellular adhesion molecule 4 || id:prot-a-1400	Wald ratio	1	-0.0527316	0.0940618	0.575066	458.903
prot-a-1444	finngen_R9_ABORT_SPONTAN	Spontaneous abortion || id:finngen_R9_ABORT_SPONTAN	Insulin-like growth factor 1 receptor || id:prot-a-1444	Wald ratio	1	-0.0509408	0.0908674	0.575066	458.903
prot-a-1737	finngen_R9_ABORT_SPONTAN	Spontaneous abortion || id:finngen_R9_ABORT_SPONTAN	Leukemia inhibitory factor receptor || id:prot-a-1737	Wald ratio	1	-0.0370494	0.0660881	0.575066	458.903
prot-a-943	finngen_R9_ABORT_SPONTAN	Spontaneous abortion || id:finngen_R9_ABORT_SPONTAN	Endoglin || id:prot-a-943	Wald ratio	1	-0.0467172	0.0833333	0.575066	458.903
prot-b-77	finngen_R9_ABORT_SPONTAN	Spontaneous abortion || id:finngen_R9_ABORT_SPONTAN	selectin E || id:prot-b-77	Wald ratio	1	-0.0128666	0.0229512	0.575066	458.903
prot-a-1009	finngen_R9_PREG_OTHER_MAT_DISORD	Other maternal disorders predominantly related to pregnancy || id:finngen_R9_PREG_OTHER_MAT_DISORD	Coagulation Factor VIII || id:prot-a-1009	Wald ratio	1	0.0618412	0.11033	0.575132	458.955
prot-a-1402	finngen_R9_PREECLAMPS	Pre-eclampsia || id:finngen_R9_PREECLAMPS	Intercellular adhesion molecule 5 || id:prot-a-1402	Inverse variance weighted	3	0.0189738	0.033852	0.575144	458.965
prot-a-1882	finngen_R9_PREG_OTHER_MAT_DISORD	Other maternal disorders predominantly related to pregnancy || id:finngen_R9_PREG_OTHER_MAT_DISORD	Hepatocyte growth factor receptor || id:prot-a-1882	Inverse variance weighted	2	0.0535074	0.0954761	0.575188	459
prot-a-294	finngen_R9_OTHER_MATERN_DIS_ELSEWHERE	Other maternal diseases classifiable elsewhere but complicating pregnancy, childbirth and the puerperium || id:finngen_R9_OTHER_MATERN_DIS_ELSEWHERE	C1GALT1-specific chaperone 1 || id:prot-a-294	Inverse variance weighted	2	0.0241852	0.0432081	0.575658	459.375
prot-a-231	finngen_R9_PREG_GU_INFECT	Infections of genitourinary tract in pregnancy || id:finngen_R9_PREG_GU_INFECT	Basal Cell Adhesion Molecule || id:prot-a-231	Inverse variance weighted	2	-0.105415	0.189431	0.57788	461.148
prot-a-2978	finngen_R9_ABORT_SPONTAN	Spontaneous abortion || id:finngen_R9_ABORT_SPONTAN	Tyrosine-protein kinase receptor Tie-1, soluble || id:prot-a-2978	Inverse variance weighted	4	0.0103066	0.0186208	0.57992	462.776
prot-a-44	finngen_R9_GESTAT_OEDEM_PREINUR	Gestational [pregnancy-induced] oedema and proteinuria without hypertension || id:finngen_R9_GESTAT_OEDEM_PREINUR	Adhesion G protein-coupled receptor F5 || id:prot-a-44	Inverse variance weighted	5	0.020553	0.037278	0.581398	463.956
prot-a-403	finngen_R9_OTHER_MATERN_DIS_ELSEWHERE	Other maternal diseases classifiable elsewhere but complicating pregnancy, childbirth and the puerperium || id:finngen_R9_OTHER_MATERN_DIS_ELSEWHERE	C-C motif chemokine 25 || id:prot-a-403	Inverse variance weighted	5	0.0176933	0.032108	0.581595	464.113
prot-a-857	finngen_R9_ABORT_SPONTAN	Spontaneous abortion || id:finngen_R9_ABORT_SPONTAN	Dipeptidase 2 || id:prot-a-857	Inverse variance weighted	4	-0.0271877	0.0495128	0.582934	465.181
prot-a-1238	finn-b-GEST_DIABETES	Gestational diabetes (for exclusion) || id:finn-b-GEST_DIABETES	Golgi membrane protein 1 || id:prot-a-1238	Inverse variance weighted	2	0.0192632	0.0352842	0.585105	466.914
prot-a-402	finngen_R9_PREG_VENOUS_HAEMORRH	Venous complications and haemorrhoids in pregnancy || id:finngen_R9_PREG_VENOUS_HAEMORRH	C-C motif chemokine 25 || id:prot-a-402	Inverse variance weighted	4	-0.262521	0.482462	0.586354	467.911
prot-a-1690	finngen_R9_GESTAT_HYPERT	Gestational [pregnancy-induced] hypertension || id:finngen_R9_GESTAT_HYPERT	Neural cell adhesion molecule L1 || id:prot-a-1690	Inverse variance weighted	2	0.0649545	0.11938	0.586374	467.926
prot-a-406	finngen_R9_ABORT_SPONTAN	Spontaneous abortion || id:finngen_R9_ABORT_SPONTAN	C-C motif chemokine 28 || id:prot-a-406	Inverse variance weighted	2	0.0271637	0.0500204	0.587094	468.501
prot-a-1216	finngen_R9_GESTAT_OEDEM_PREINUR	Gestational [pregnancy-induced] oedema and proteinuria without hypertension || id:finngen_R9_GESTAT_OEDEM_PREINUR	D-glucuronyl C5-epimerase || id:prot-a-1216	Inverse variance weighted	2	-0.0242685	0.0446921	0.58712	468.522
prot-a-213	finn-b-GEST_DIABETES	Gestational diabetes (for exclusion) || id:finn-b-GEST_DIABETES	N-acetyllactosaminide beta-1,3-N-acetylglucosaminyltransferase 2 || id:prot-a-213	Inverse variance weighted	3	-0.0259056	0.0477964	0.58782	469.08
prot-b-79	finngen_R9_GESTAT_HYPERT	Gestational [pregnancy-induced] hypertension || id:finngen_R9_GESTAT_HYPERT	platelet and endothelial cell adhesion molecule 1 || id:prot-b-79	Inverse variance weighted	2	0.0318955	0.0589778	0.588642	469.736
prot-a-406	finngen_R9_GESTAT_OEDEM_PREINUR	Gestational [pregnancy-induced] oedema and proteinuria without hypertension || id:finngen_R9_GESTAT_OEDEM_PREINUR	C-C motif chemokine 28 || id:prot-a-406	Inverse variance weighted	2	0.201109	0.373494	0.590265	471.031
prot-a-2308	finn-b-GEST_DIABETES	Gestational diabetes (for exclusion) || id:finn-b-GEST_DIABETES	Plexin-B2 || id:prot-a-2308	Inverse variance weighted	3	0.0175967	0.0328314	0.591978	472.399
prot-a-1596	finngen_R9_PREG_VENOUS_HAEMORRH	Venous complications and haemorrhoids in pregnancy || id:finngen_R9_PREG_VENOUS_HAEMORRH	Protein jagged-1 || id:prot-a-1596	Inverse variance weighted	2	-0.570046	1.07378	0.595503	475.211
prot-a-3009	finngen_R9_PREECLAMPS	Pre-eclampsia || id:finngen_R9_PREECLAMPS	Transmembrane protein 2 || id:prot-a-3009	Inverse variance weighted	3	0.0431801	0.081721	0.597233	476.592
prot-a-403	finngen_R9_PREG_OTHER_MAT_DISORD	Other maternal disorders predominantly related to pregnancy || id:finngen_R9_PREG_OTHER_MAT_DISORD	C-C motif chemokine 25 || id:prot-a-403	Inverse variance weighted	5	0.0106449	0.0201475	0.597257	476.611
prot-a-1502	finngen_R9_PRETERM	Preterm labour and delivery || id:finngen_R9_PRETERM	Interleukin-1 receptor-like 1 || id:prot-a-1502	Inverse variance weighted	4	-0.0140629	0.0266897	0.598261	477.412
prot-a-1402	finngen_R9_ABORT_SPONTAN	Spontaneous abortion || id:finngen_R9_ABORT_SPONTAN	Intercellular adhesion molecule 5 || id:prot-a-1402	Inverse variance weighted	3	0.00991426	0.0189308	0.60048	479.183
prot-a-391	finngen_R9_GESTAT_HYPERT	Gestational [pregnancy-induced] hypertension || id:finngen_R9_GESTAT_HYPERT	C-C motif chemokine 15 || id:prot-a-391	Inverse variance weighted	3	-0.0149583	0.0286434	0.601513	480.008
prot-a-1046	finn-b-GEST_DIABETES	Gestational diabetes (for exclusion) || id:finn-b-GEST_DIABETES	Glycosaminoglycan xylosylkinase || id:prot-a-1046	Inverse variance weighted	3	0.043202	0.0828655	0.602122	480.494
prot-a-1919	finngen_R9_PREG_VENOUS_HAEMORRH	Venous complications and haemorrhoids in pregnancy || id:finngen_R9_PREG_VENOUS_HAEMORRH	Matrilysin || id:prot-a-1919	Wald ratio	1	1.0509	2.01648	0.602256	480.601
prot-a-2665	finngen_R9_ABORT_SPONTAN	Spontaneous abortion || id:finngen_R9_ABORT_SPONTAN	E-selectin || id:prot-a-2665	Inverse variance weighted	2	-0.0103441	0.0198704	0.602662	480.924
prot-a-1576	finngen_R9_PREG_GU_INFECT	Infections of genitourinary tract in pregnancy || id:finngen_R9_PREG_GU_INFECT	Immunoglobulin superfamily containing leucine-rich repeat protein 2 || id:prot-a-1576	Inverse variance weighted	4	0.0491724	0.0947074	0.603619	481.688
prot-a-231	finngen_R9_PREECLAMPS	Pre-eclampsia || id:finngen_R9_PREECLAMPS	Basal Cell Adhesion Molecule || id:prot-a-231	Inverse variance weighted	2	0.0422466	0.081655	0.604892	482.703
prot-a-870	finngen_R9_GESTAT_OEDEM_PREINUR	Gestational [pregnancy-induced] oedema and proteinuria without hypertension || id:finngen_R9_GESTAT_OEDEM_PREINUR	Desmoglein-2 || id:prot-a-870	Inverse variance weighted	2	0.0964344	0.187112	0.606286	483.816
prot-a-2021	finngen_R9_PREG_GU_INFECT	Infections of genitourinary tract in pregnancy || id:finngen_R9_PREG_GU_INFECT	Bifunctional heparan sulfate N-deacetylase/N-sulfotransferase 1 || id:prot-a-2021	Wald ratio	1	-0.144269	0.280791	0.607394	484.701
prot-a-552	finngen_R9_PREG_OTHER_MAT_DISORD	Other maternal disorders predominantly related to pregnancy || id:finngen_R9_PREG_OTHER_MAT_DISORD	Carbohydrate sulfotransferase 15 || id:prot-a-552	Inverse variance weighted	2	-0.0739888	0.14593	0.612144	488.491
prot-a-44	finngen_R9_PREECLAMPS	Pre-eclampsia || id:finngen_R9_PREECLAMPS	Adhesion G protein-coupled receptor F5 || id:prot-a-44	Inverse variance weighted	5	0.013458	0.0265994	0.612892	489.087
prot-a-727	finngen_R9_OTHER_MATERN_DIS_ELSEWHERE	Other maternal diseases classifiable elsewhere but complicating pregnancy, childbirth and the puerperium || id:finngen_R9_OTHER_MATERN_DIS_ELSEWHERE	Cathepsin S || id:prot-a-727	Wald ratio	1	-0.0260314	0.0514817	0.613107	489.259
prot-a-216	finngen_R9_PREG_VENOUS_HAEMORRH	Venous complications and haemorrhoids in pregnancy || id:finngen_R9_PREG_VENOUS_HAEMORRH	Beta-1,4-galactosyltransferase 1 || id:prot-a-216	Inverse variance weighted	4	0.19976	0.396478	0.614377	490.273
prot-a-402	finngen_R9_ABORT_SPONTAN	Spontaneous abortion || id:finngen_R9_ABORT_SPONTAN	C-C motif chemokine 25 || id:prot-a-402	Inverse variance weighted	4	0.0167447	0.0335031	0.617219	492.541
prot-a-485	finngen_R9_PRETERM	Preterm labour and delivery || id:finngen_R9_PRETERM	Cadherin-5 || id:prot-a-485	Inverse variance weighted	2	0.0167437	0.0337687	0.62001	494.768
prot-a-2304	finngen_R9_PRETERM	Preterm labour and delivery || id:finngen_R9_PRETERM	Procollagen-lysine,2-oxoglutarate 5-dioxygenase 2 || id:prot-a-2304	Wald ratio	1	0.0682594	0.137884	0.620565	495.211
prot-a-3117	finngen_R9_GESTAT_OEDEM_PREINUR	Gestational [pregnancy-induced] oedema and proteinuria without hypertension || id:finngen_R9_GESTAT_OEDEM_PREINUR	Tuftelin || id:prot-a-3117	Wald ratio	1	0.127021	0.256928	0.621036	495.587
prot-a-1009	finngen_R9_GESTAT_OEDEM_PREINUR	Gestational [pregnancy-induced] oedema and proteinuria without hypertension || id:finngen_R9_GESTAT_OEDEM_PREINUR	Coagulation Factor VIII || id:prot-a-1009	Wald ratio	1	0.147576	0.299719	0.622451	496.716
prot-a-584	finngen_R9_PREG_GU_INFECT	Infections of genitourinary tract in pregnancy || id:finngen_R9_PREG_GU_INFECT	Chloride intracellular channel protein 5 || id:prot-a-584	Wald ratio	1	0.13694	0.28042	0.62531	498.998
prot-a-553	finngen_R9_PREG_OTHER_MAT_DISORD	Other maternal disorders predominantly related to pregnancy || id:finngen_R9_PREG_OTHER_MAT_DISORD	Carbohydrate sulfotransferase 15 || id:prot-a-553	Inverse variance weighted	2	-0.0647906	0.134372	0.629682	502.486
prot-a-584	finngen_R9_OTHER_MATERN_DIS_ELSEWHERE	Other maternal diseases classifiable elsewhere but complicating pregnancy, childbirth and the puerperium || id:finngen_R9_OTHER_MATERN_DIS_ELSEWHERE	Chloride intracellular channel protein 5 || id:prot-a-584	Wald ratio	1	-0.0758959	0.157787	0.630515	503.151
prot-a-1596	finngen_R9_GESTAT_OEDEM_PREINUR	Gestational [pregnancy-induced] oedema and proteinuria without hypertension || id:finngen_R9_GESTAT_OEDEM_PREINUR	Protein jagged-1 || id:prot-a-1596	Inverse variance weighted	2	-0.077403	0.161371	0.63147	503.913
prot-a-426	finngen_R9_ABORT_SPONTAN	Spontaneous abortion || id:finngen_R9_ABORT_SPONTAN	CD209 antigen || id:prot-a-426	Inverse variance weighted	3	0.00829076	0.0173049	0.631869	504.231
prot-a-1690	finngen_R9_PREG_OTHER_MAT_DISORD	Other maternal disorders predominantly related to pregnancy || id:finngen_R9_PREG_OTHER_MAT_DISORD	Neural cell adhesion molecule L1 || id:prot-a-1690	Inverse variance weighted	2	0.0337002	0.0710518	0.635282	506.955
prot-a-3243	finngen_R9_PREECLAMPS	Pre-eclampsia || id:finngen_R9_PREECLAMPS	Xyloside xylosyltransferase 1 || id:prot-a-3243	Inverse variance weighted	3	-0.0367977	0.0777035	0.63581	507.376
prot-a-1690	finn-b-GEST_DIABETES	Gestational diabetes (for exclusion) || id:finn-b-GEST_DIABETES	Neural cell adhesion molecule L1 || id:prot-a-1690	Inverse variance weighted	2	-0.0585262	0.123872	0.636589	507.998
prot-a-1051	finngen_R9_OTHER_MATERN_DIS_ELSEWHERE	Other maternal diseases classifiable elsewhere but complicating pregnancy, childbirth and the puerperium || id:finngen_R9_OTHER_MATERN_DIS_ELSEWHERE	Protein FAM3D || id:prot-a-1051	Inverse variance weighted	3	0.0216384	0.0458484	0.636959	508.294
prot-a-2978	finngen_R9_PREECLAMPS	Pre-eclampsia || id:finngen_R9_PREECLAMPS	Tyrosine-protein kinase receptor Tie-1, soluble || id:prot-a-2978	Inverse variance weighted	4	-0.0201593	0.042883	0.638284	509.35
prot-a-1564	finngen_R9_OTHER_MATERN_DIS_ELSEWHERE	Other maternal diseases classifiable elsewhere but complicating pregnancy, childbirth and the puerperium || id:finngen_R9_OTHER_MATERN_DIS_ELSEWHERE	Insulin receptor || id:prot-a-1564	Inverse variance weighted	2	-0.0210771	0.0450453	0.63985	510.6
prot-a-1046	finngen_R9_ABORT_SPONTAN	Spontaneous abortion || id:finngen_R9_ABORT_SPONTAN	Glycosaminoglycan xylosylkinase || id:prot-a-1046	Inverse variance weighted	3	-0.0303938	0.065091	0.640541	511.151
prot-a-1050	finngen_R9_ABORT_SPONTAN	Spontaneous abortion || id:finngen_R9_ABORT_SPONTAN	Protein FAM3B || id:prot-a-1050	Inverse variance weighted	4	0.0153468	0.0329658	0.641547	511.954
prot-a-1690	finngen_R9_GESTAT_OEDEM_PREINUR	Gestational [pregnancy-induced] oedema and proteinuria without hypertension || id:finngen_R9_GESTAT_OEDEM_PREINUR	Neural cell adhesion molecule L1 || id:prot-a-1690	Inverse variance weighted	2	0.089496	0.193725	0.644099	513.991
prot-a-1576	finngen_R9_ABORT_SPONTAN	Spontaneous abortion || id:finngen_R9_ABORT_SPONTAN	Immunoglobulin superfamily containing leucine-rich repeat protein 2 || id:prot-a-1576	Inverse variance weighted	4	-0.0132635	0.0287236	0.644252	514.113
prot-a-1046	finngen_R9_PREG_OTHER_MAT_DISORD	Other maternal disorders predominantly related to pregnancy || id:finngen_R9_PREG_OTHER_MAT_DISORD	Glycosaminoglycan xylosylkinase || id:prot-a-1046	Inverse variance weighted	3	0.0216952	0.0472302	0.645982	515.494
prot-a-2991	finngen_R9_PREECLAMPS	Pre-eclampsia || id:finngen_R9_PREECLAMPS	Toll-like receptor 4:Lymphocyte antigen 96 complex || id:prot-a-2991	Inverse variance weighted	4	0.01792	0.0393744	0.649024	517.921
prot-a-1216	finngen_R9_PREECLAMPS	Pre-eclampsia || id:finngen_R9_PREECLAMPS	D-glucuronyl C5-epimerase || id:prot-a-1216	Inverse variance weighted	2	-0.0134315	0.0295402	0.649335	518.169
prot-a-2975	finngen_R9_GESTAT_HYPERT	Gestational [pregnancy-induced] hypertension || id:finngen_R9_GESTAT_HYPERT	Thrombospondin type-1 domain-containing protein 1 || id:prot-a-2975	Inverse variance weighted	2	-0.0341104	0.0751623	0.649956	518.665
prot-a-2665	finngen_R9_OTHER_MATERN_DIS_ELSEWHERE	Other maternal diseases classifiable elsewhere but complicating pregnancy, childbirth and the puerperium || id:finngen_R9_OTHER_MATERN_DIS_ELSEWHERE	E-selectin || id:prot-a-2665	Inverse variance weighted	2	-0.0192559	0.0424387	0.650019	518.715
prot-a-1863	finngen_R9_OTHER_MATERN_DIS_ELSEWHERE	Other maternal diseases classifiable elsewhere but complicating pregnancy, childbirth and the puerperium || id:finngen_R9_OTHER_MATERN_DIS_ELSEWHERE	Mannose-binding protein C || id:prot-a-1863	Inverse variance weighted	4	0.0142245	0.0313854	0.650391	519.012
prot-a-1037	finngen_R9_PREG_GU_INFECT	Infections of genitourinary tract in pregnancy || id:finngen_R9_PREG_GU_INFECT	Protein FAM177A1 || id:prot-a-1037	Inverse variance weighted	2	-0.0284773	0.0629758	0.651129	519.601
prot-a-480	finngen_R9_OTHER_MATERN_DIS_ELSEWHERE	Other maternal diseases classifiable elsewhere but complicating pregnancy, childbirth and the puerperium || id:finngen_R9_OTHER_MATERN_DIS_ELSEWHERE	Cadherin-1 || id:prot-a-480	Wald ratio	1	-0.0677686	0.150413	0.652314	520.547
prot-a-1576	finngen_R9_PREG_OTHER_MAT_DISORD	Other maternal disorders predominantly related to pregnancy || id:finngen_R9_PREG_OTHER_MAT_DISORD	Immunoglobulin superfamily containing leucine-rich repeat protein 2 || id:prot-a-1576	Inverse variance weighted	4	0.0144292	0.032164	0.65371	521.66
prot-a-2308	finngen_R9_PREG_GU_INFECT	Infections of genitourinary tract in pregnancy || id:finngen_R9_PREG_GU_INFECT	Plexin-B2 || id:prot-a-2308	Inverse variance weighted	3	-0.0321054	0.0720393	0.655839	523.36
prot-a-1049	finn-b-GEST_DIABETES	Gestational diabetes (for exclusion) || id:finn-b-GEST_DIABETES	Protein FAM3B || id:prot-a-1049	Inverse variance weighted	3	0.0217698	0.0488605	0.655922	523.425
prot-a-2978	finngen_R9_GESTAT_HYPERT	Gestational [pregnancy-induced] hypertension || id:finngen_R9_GESTAT_HYPERT	Tyrosine-protein kinase receptor Tie-1, soluble || id:prot-a-2978	Inverse variance weighted	4	-0.0119778	0.0269071	0.656208	523.654
prot-a-1151	finngen_R9_ABORT_SPONTAN	Spontaneous abortion || id:finngen_R9_ABORT_SPONTAN	Alpha-(1,3)-fucosyltransferase 10 || id:prot-a-1151	Wald ratio	1	0.0159964	0.0362142	0.658693	525.637
prot-a-1564	finngen_R9_GESTAT_HYPERT	Gestational [pregnancy-induced] hypertension || id:finngen_R9_GESTAT_HYPERT	Insulin receptor || id:prot-a-1564	Inverse variance weighted	2	0.0208963	0.0473688	0.659111	525.971
prot-a-1863	finn-b-GEST_DIABETES	Gestational diabetes (for exclusion) || id:finn-b-GEST_DIABETES	Mannose-binding protein C || id:prot-a-1863	Inverse variance weighted	4	-0.00952774	0.0216548	0.65995	526.64
prot-b-79	finn-b-GEST_DIABETES	Gestational diabetes (for exclusion) || id:finn-b-GEST_DIABETES	platelet and endothelial cell adhesion molecule 1 || id:prot-b-79	Inverse variance weighted	2	-0.0262644	0.0596943	0.65995	526.64
prot-a-1863	finngen_R9_PREG_OTHER_MAT_DISORD	Other maternal disorders predominantly related to pregnancy || id:finngen_R9_PREG_OTHER_MAT_DISORD	Mannose-binding protein C || id:prot-a-1863	Inverse variance weighted	4	-0.0080034	0.018249	0.660976	527.459
prot-a-2315	finngen_R9_GESTAT_HYPERT	Gestational [pregnancy-induced] hypertension || id:finngen_R9_GESTAT_HYPERT	Inactive pancreatic lipase-related protein 1 || id:prot-a-2315	Wald ratio	1	-0.0529148	0.120777	0.6613	527.718
prot-a-870	finngen_R9_ABORT_SPONTAN	Spontaneous abortion || id:finngen_R9_ABORT_SPONTAN	Desmoglein-2 || id:prot-a-870	Inverse variance weighted	2	0.0248853	0.057139	0.663183	529.22
prot-a-391	finngen_R9_PREECLAMPS	Pre-eclampsia || id:finngen_R9_PREECLAMPS	C-C motif chemokine 15 || id:prot-a-391	Inverse variance weighted	3	0.00990462	0.0227805	0.663719	529.648
prot-a-1502	finngen_R9_PREG_GU_INFECT	Infections of genitourinary tract in pregnancy || id:finngen_R9_PREG_GU_INFECT	Interleukin-1 receptor-like 1 || id:prot-a-1502	Inverse variance weighted	4	0.0179882	0.0415201	0.66484	530.542
prot-b-9	finngen_R9_GESTAT_HYPERT	Gestational [pregnancy-induced] hypertension || id:finngen_R9_GESTAT_HYPERT	TEK receptor tyrosine kinase || id:prot-b-9	Inverse variance weighted	2	0.0215707	0.0500892	0.666726	532.047
prot-a-217	finngen_R9_ABORT_SPONTAN	Spontaneous abortion || id:finngen_R9_ABORT_SPONTAN	Beta-1,4-galactosyltransferase 2 || id:prot-a-217	Inverse variance weighted	2	0.0253606	0.0590228	0.667433	532.611
prot-a-1400	finngen_R9_OTHER_MATERN_DIS_ELSEWHERE	Other maternal diseases classifiable elsewhere but complicating pregnancy, childbirth and the puerperium || id:finngen_R9_OTHER_MATERN_DIS_ELSEWHERE	Intercellular adhesion molecule 4 || id:prot-a-1400	Wald ratio	1	-0.0555819	0.129691	0.668235	533.252
prot-a-1444	finngen_R9_OTHER_MATERN_DIS_ELSEWHERE	Other maternal diseases classifiable elsewhere but complicating pregnancy, childbirth and the puerperium || id:finngen_R9_OTHER_MATERN_DIS_ELSEWHERE	Insulin-like growth factor 1 receptor || id:prot-a-1444	Wald ratio	1	-0.0536944	0.125287	0.668235	533.252
prot-a-1737	finngen_R9_OTHER_MATERN_DIS_ELSEWHERE	Other maternal diseases classifiable elsewhere but complicating pregnancy, childbirth and the puerperium || id:finngen_R9_OTHER_MATERN_DIS_ELSEWHERE	Leukemia inhibitory factor receptor || id:prot-a-1737	Wald ratio	1	-0.0390521	0.0911215	0.668235	533.252
prot-a-943	finngen_R9_OTHER_MATERN_DIS_ELSEWHERE	Other maternal diseases classifiable elsewhere but complicating pregnancy, childbirth and the puerperium || id:finngen_R9_OTHER_MATERN_DIS_ELSEWHERE	Endoglin || id:prot-a-943	Wald ratio	1	-0.0492424	0.114899	0.668235	533.252
prot-b-77	finngen_R9_OTHER_MATERN_DIS_ELSEWHERE	Other maternal diseases classifiable elsewhere but complicating pregnancy, childbirth and the puerperium || id:finngen_R9_OTHER_MATERN_DIS_ELSEWHERE	selectin E || id:prot-b-77	Wald ratio	1	-0.0135621	0.0316448	0.668235	533.252
prot-a-2906	finn-b-GEST_DIABETES	Gestational diabetes (for exclusion) || id:finn-b-GEST_DIABETES	Sushi, von Willebrand factor type A, EGF and pentraxin domain-containing protein 1 || id:prot-a-2906	Inverse variance weighted	4	0.0177452	0.0414561	0.668617	533.556
prot-a-1398	finngen_R9_PREECLAMPS	Pre-eclampsia || id:finngen_R9_PREECLAMPS	Intercellular adhesion molecule 2 || id:prot-a-1398	Inverse variance weighted	2	0.143659	0.33591	0.668891	533.775
prot-a-391	finngen_R9_GESTAT_OEDEM_PREINUR	Gestational [pregnancy-induced] oedema and proteinuria without hypertension || id:finngen_R9_GESTAT_OEDEM_PREINUR	C-C motif chemokine 15 || id:prot-a-391	Inverse variance weighted	3	-0.0146534	0.0344245	0.67035	534.94
prot-a-403	finngen_R9_PREG_VENOUS_HAEMORRH	Venous complications and haemorrhoids in pregnancy || id:finngen_R9_PREG_VENOUS_HAEMORRH	C-C motif chemokine 25 || id:prot-a-403	Inverse variance weighted	5	-0.145489	0.342069	0.670604	535.142
prot-b-79	finngen_R9_PREECLAMPS	Pre-eclampsia || id:finngen_R9_PREECLAMPS	platelet and endothelial cell adhesion molecule 1 || id:prot-b-79	Inverse variance weighted	2	-0.0268141	0.0634883	0.672772	536.872
prot-a-3009	finngen_R9_OTHER_MATERN_DIS_ELSEWHERE	Other maternal diseases classifiable elsewhere but complicating pregnancy, childbirth and the puerperium || id:finngen_R9_OTHER_MATERN_DIS_ELSEWHERE	Transmembrane protein 2 || id:prot-a-3009	Inverse variance weighted	3	-0.0305315	0.0723149	0.672878	536.957
prot-a-2678	finngen_R9_GESTAT_OEDEM_PREINUR	Gestational [pregnancy-induced] oedema and proteinuria without hypertension || id:finngen_R9_GESTAT_OEDEM_PREINUR	Semaphorin-6A || id:prot-a-2678	Inverse variance weighted	2	0.0465033	0.110197	0.673024	537.073
prot-a-44	finngen_R9_GESTAT_HYPERT	Gestational [pregnancy-induced] hypertension || id:finngen_R9_GESTAT_HYPERT	Adhesion G protein-coupled receptor F5 || id:prot-a-44	Inverse variance weighted	5	0.00963388	0.0229309	0.674393	538.166
prot-a-1542	finngen_R9_PREG_GU_INFECT	Infections of genitourinary tract in pregnancy || id:finngen_R9_PREG_GU_INFECT	Interleukin-6 receptor subunit beta || id:prot-a-1542	Inverse variance weighted	4	0.0668565	0.160005	0.676064	539.499
prot-a-1576	finngen_R9_PREG_VENOUS_HAEMORRH	Venous complications and haemorrhoids in pregnancy || id:finngen_R9_PREG_VENOUS_HAEMORRH	Immunoglobulin superfamily containing leucine-rich repeat protein 2 || id:prot-a-1576	Inverse variance weighted	4	-0.146548	0.355915	0.680523	543.057
prot-a-3243	finngen_R9_GESTAT_OEDEM_PREINUR	Gestational [pregnancy-induced] oedema and proteinuria without hypertension || id:finngen_R9_GESTAT_OEDEM_PREINUR	Xyloside xylosyltransferase 1 || id:prot-a-3243	Inverse variance weighted	3	0.0483485	0.117538	0.68082	543.295
prot-a-1502	finngen_R9_GESTAT_OEDEM_PREINUR	Gestational [pregnancy-induced] oedema and proteinuria without hypertension || id:finngen_R9_GESTAT_OEDEM_PREINUR	Interleukin-1 receptor-like 1 || id:prot-a-1502	Inverse variance weighted	4	0.0199029	0.0485684	0.681959	544.203
prot-a-1050	finngen_R9_PREG_GU_INFECT	Infections of genitourinary tract in pregnancy || id:finngen_R9_PREG_GU_INFECT	Protein FAM3B || id:prot-a-1050	Inverse variance weighted	4	0.0475627	0.116553	0.683217	545.207
prot-a-2021	finngen_R9_PREECLAMPS	Pre-eclampsia || id:finngen_R9_PREECLAMPS	Bifunctional heparan sulfate N-deacetylase/N-sulfotransferase 1 || id:prot-a-2021	Wald ratio	1	-0.072669	0.179535	0.685653	547.151
prot-a-1919	finn-b-GEST_DIABETES	Gestational diabetes (for exclusion) || id:finn-b-GEST_DIABETES	Matrilysin || id:prot-a-1919	Wald ratio	1	-0.1739	0.430043	0.685934	547.375
prot-a-1129	finngen_R9_GESTAT_HYPERT	Gestational [pregnancy-induced] hypertension || id:finngen_R9_GESTAT_HYPERT	Vascular endothelial growth factor receptor 3 || id:prot-a-1129	Inverse variance weighted	4	0.0104967	0.0259784	0.686171	547.564
prot-a-1397	finngen_R9_PRETERM	Preterm labour and delivery || id:finngen_R9_PRETERM	Intercellular adhesion molecule 1 || id:prot-a-1397	Inverse variance weighted	2	-0.00853962	0.0212963	0.688427	549.365
prot-a-1564	finngen_R9_PREG_OTHER_MAT_DISORD	Other maternal disorders predominantly related to pregnancy || id:finngen_R9_PREG_OTHER_MAT_DISORD	Insulin receptor || id:prot-a-1564	Inverse variance weighted	2	0.0113017	0.0283245	0.689887	550.53
prot-a-1919	finngen_R9_PREG_GU_INFECT	Infections of genitourinary tract in pregnancy || id:finngen_R9_PREG_GU_INFECT	Matrilysin || id:prot-a-1919	Wald ratio	1	-0.318376	0.801383	0.691159	551.545
prot-a-294	finngen_R9_PRETERM	Preterm labour and delivery || id:finngen_R9_PRETERM	C1GALT1-specific chaperone 1 || id:prot-a-294	Inverse variance weighted	2	0.0405525	0.102628	0.692738	552.805
prot-a-1009	finngen_R9_ABORT_SPONTAN	Spontaneous abortion || id:finngen_R9_ABORT_SPONTAN	Coagulation Factor VIII || id:prot-a-1009	Wald ratio	1	0.050246	0.127196	0.692823	552.872
prot-a-812	finn-b-GEST_DIABETES	Gestational diabetes (for exclusion) || id:finn-b-GEST_DIABETES	Dihydrofolate reductase || id:prot-a-812	Wald ratio	1	0.0129681	0.0329065	0.693516	553.425
prot-a-1238	finngen_R9_PREECLAMPS	Pre-eclampsia || id:finngen_R9_PREECLAMPS	Golgi membrane protein 1 || id:prot-a-1238	Inverse variance weighted	2	0.0170094	0.0433521	0.694796	554.447
prot-a-1402	finngen_R9_GESTAT_HYPERT	Gestational [pregnancy-induced] hypertension || id:finngen_R9_GESTAT_HYPERT	Intercellular adhesion molecule 5 || id:prot-a-1402	Inverse variance weighted	3	0.0107945	0.0275288	0.694971	554.587
prot-a-1564	finngen_R9_PREECLAMPS	Pre-eclampsia || id:finngen_R9_PREECLAMPS	Insulin receptor || id:prot-a-1564	Inverse variance weighted	2	-0.0199397	0.050854	0.694987	554.6
prot-a-2975	finngen_R9_PREECLAMPS	Pre-eclampsia || id:finngen_R9_PREECLAMPS	Thrombospondin type-1 domain-containing protein 1 || id:prot-a-2975	Inverse variance weighted	2	0.0313035	0.079971	0.695476	554.99
prot-a-812	finngen_R9_PREECLAMPS	Pre-eclampsia || id:finngen_R9_PREECLAMPS	Dihydrofolate reductase || id:prot-a-812	Wald ratio	1	-0.0157238	0.040201	0.695702	555.17
prot-a-403	finngen_R9_PREECLAMPS	Pre-eclampsia || id:finngen_R9_PREECLAMPS	C-C motif chemokine 25 || id:prot-a-403	Inverse variance weighted	5	-0.0141239	0.0362244	0.696611	555.896
prot-a-2906	finngen_R9_OTHER_MATERN_DIS_ELSEWHERE	Other maternal diseases classifiable elsewhere but complicating pregnancy, childbirth and the puerperium || id:finngen_R9_OTHER_MATERN_DIS_ELSEWHERE	Sushi, von Willebrand factor type A, EGF and pentraxin domain-containing protein 1 || id:prot-a-2906	Inverse variance weighted	4	-0.0191095	0.0492746	0.698152	557.125
prot-a-44	finngen_R9_PREG_GU_INFECT	Infections of genitourinary tract in pregnancy || id:finngen_R9_PREG_GU_INFECT	Adhesion G protein-coupled receptor F5 || id:prot-a-44	Inverse variance weighted	5	0.0271784	0.070141	0.698399	557.323
prot-a-1401	finngen_R9_GESTAT_HYPERT	Gestational [pregnancy-induced] hypertension || id:finngen_R9_GESTAT_HYPERT	Intercellular adhesion molecule 5 || id:prot-a-1401	Inverse variance weighted	3	0.0135344	0.0349653	0.698696	557.56
prot-a-1542	finngen_R9_GESTAT_OEDEM_PREINUR	Gestational [pregnancy-induced] oedema and proteinuria without hypertension || id:finngen_R9_GESTAT_OEDEM_PREINUR	Interleukin-6 receptor subunit beta || id:prot-a-1542	Inverse variance weighted	4	0.0380571	0.0985022	0.699232	557.987
prot-b-79	finngen_R9_OTHER_MATERN_DIS_ELSEWHERE	Other maternal diseases classifiable elsewhere but complicating pregnancy, childbirth and the puerperium || id:finngen_R9_OTHER_MATERN_DIS_ELSEWHERE	platelet and endothelial cell adhesion molecule 1 || id:prot-b-79	Inverse variance weighted	2	0.0415441	0.108842	0.702689	560.746
prot-a-2304	finngen_R9_PREG_OTHER_MAT_DISORD	Other maternal disorders predominantly related to pregnancy || id:finngen_R9_PREG_OTHER_MAT_DISORD	Procollagen-lysine,2-oxoglutarate 5-dioxygenase 2 || id:prot-a-2304	Wald ratio	1	-0.0361775	0.0948805	0.702984	560.982
prot-a-217	finngen_R9_PREG_OTHER_MAT_DISORD	Other maternal disorders predominantly related to pregnancy || id:finngen_R9_PREG_OTHER_MAT_DISORD	Beta-1,4-galactosyltransferase 2 || id:prot-a-217	Inverse variance weighted	2	-0.0192338	0.0510379	0.706283	563.614
prot-a-3243	finngen_R9_OTHER_MATERN_DIS_ELSEWHERE	Other maternal diseases classifiable elsewhere but complicating pregnancy, childbirth and the puerperium || id:finngen_R9_OTHER_MATERN_DIS_ELSEWHERE	Xyloside xylosyltransferase 1 || id:prot-a-3243	Inverse variance weighted	3	-0.0256899	0.0686944	0.708424	565.322
prot-a-2906	finngen_R9_ABORT_SPONTAN	Spontaneous abortion || id:finngen_R9_ABORT_SPONTAN	Sushi, von Willebrand factor type A, EGF and pentraxin domain-containing protein 1 || id:prot-a-2906	Inverse variance weighted	4	-0.0179506	0.0480876	0.708933	565.729
prot-a-2039	finngen_R9_PREECLAMPS	Pre-eclampsia || id:finngen_R9_PREECLAMPS	Neurofascin || id:prot-a-2039	Inverse variance weighted	3	0.0341971	0.0918518	0.709665	566.312
prot-a-2978	finngen_R9_PREG_VENOUS_HAEMORRH	Venous complications and haemorrhoids in pregnancy || id:finngen_R9_PREG_VENOUS_HAEMORRH	Tyrosine-protein kinase receptor Tie-1, soluble || id:prot-a-2978	Inverse variance weighted	4	0.041653	0.112003	0.709973	566.558
prot-a-1863	finngen_R9_GESTAT_HYPERT	Gestational [pregnancy-induced] hypertension || id:finngen_R9_GESTAT_HYPERT	Mannose-binding protein C || id:prot-a-1863	Inverse variance weighted	4	-0.00904088	0.0243448	0.710363	566.87
prot-a-1882	finngen_R9_GESTAT_OEDEM_PREINUR	Gestational [pregnancy-induced] oedema and proteinuria without hypertension || id:finngen_R9_GESTAT_OEDEM_PREINUR	Hepatocyte growth factor receptor || id:prot-a-1882	Inverse variance weighted	2	0.0418757	0.113166	0.711354	567.66
prot-a-1046	finngen_R9_OTHER_MATERN_DIS_ELSEWHERE	Other maternal diseases classifiable elsewhere but complicating pregnancy, childbirth and the puerperium || id:finngen_R9_OTHER_MATERN_DIS_ELSEWHERE	Glycosaminoglycan xylosylkinase || id:prot-a-1046	Inverse variance weighted	3	0.0277576	0.0752394	0.712185	568.324
prot-a-2021	finngen_R9_GESTAT_OEDEM_PREINUR	Gestational [pregnancy-induced] oedema and proteinuria without hypertension || id:finngen_R9_GESTAT_OEDEM_PREINUR	Bifunctional heparan sulfate N-deacetylase/N-sulfotransferase 1 || id:prot-a-2021	Wald ratio	1	0.0999199	0.270906	0.71225	568.375
prot-a-2678	finngen_R9_GESTAT_HYPERT	Gestational [pregnancy-induced] hypertension || id:finngen_R9_GESTAT_HYPERT	Semaphorin-6A || id:prot-a-2678	Inverse variance weighted	2	0.0249609	0.0678833	0.713095	569.05
prot-a-1037	finngen_R9_PREECLAMPS	Pre-eclampsia || id:finngen_R9_PREECLAMPS	Protein FAM177A1 || id:prot-a-1037	Inverse variance weighted	2	-0.014728	0.0407778	0.717968	572.938
prot-a-870	finngen_R9_PREG_GU_INFECT	Infections of genitourinary tract in pregnancy || id:finngen_R9_PREG_GU_INFECT	Desmoglein-2 || id:prot-a-870	Inverse variance weighted	2	0.0498274	0.13804	0.718126	573.065
prot-a-2315	finngen_R9_ABORT_SPONTAN	Spontaneous abortion || id:finngen_R9_ABORT_SPONTAN	Inactive pancreatic lipase-related protein 1 || id:prot-a-2315	Wald ratio	1	-0.0298954	0.0831091	0.719062	573.812
prot-a-231	finngen_R9_GESTAT_OEDEM_PREINUR	Gestational [pregnancy-induced] oedema and proteinuria without hypertension || id:finngen_R9_GESTAT_OEDEM_PREINUR	Basal Cell Adhesion Molecule || id:prot-a-231	Inverse variance weighted	2	-0.0444681	0.123801	0.719454	574.124
prot-b-9	finngen_R9_ABORT_SPONTAN	Spontaneous abortion || id:finngen_R9_ABORT_SPONTAN	TEK receptor tyrosine kinase || id:prot-b-9	Inverse variance weighted	2	0.0124306	0.034755	0.720595	575.035
prot-a-1863	finngen_R9_PRETERM	Preterm labour and delivery || id:finngen_R9_PRETERM	Mannose-binding protein C || id:prot-a-1863	Inverse variance weighted	4	0.0128158	0.0358426	0.720675	575.099
prot-a-1402	finngen_R9_OTHER_MATERN_DIS_ELSEWHERE	Other maternal diseases classifiable elsewhere but complicating pregnancy, childbirth and the puerperium || id:finngen_R9_OTHER_MATERN_DIS_ELSEWHERE	Intercellular adhesion molecule 5 || id:prot-a-1402	Inverse variance weighted	3	-0.00930516	0.0261364	0.721823	576.015
prot-a-3093	finn-b-GEST_DIABETES	Gestational diabetes (for exclusion) || id:finn-b-GEST_DIABETES	Protein-tyrosine sulfotransferase 2 || id:prot-a-3093	Inverse variance weighted	4	0.0199577	0.0561918	0.722462	576.525
prot-a-44	finn-b-GEST_DIABETES	Gestational diabetes (for exclusion) || id:finn-b-GEST_DIABETES	Adhesion G protein-coupled receptor F5 || id:prot-a-44	Inverse variance weighted	5	-0.00708387	0.0201312	0.724924	578.49
prot-a-1216	finngen_R9_PREG_VENOUS_HAEMORRH	Venous complications and haemorrhoids in pregnancy || id:finngen_R9_PREG_VENOUS_HAEMORRH	D-glucuronyl C5-epimerase || id:prot-a-1216	Inverse variance weighted	2	0.119166	0.339687	0.725731	579.133
prot-a-1530	finngen_R9_GESTAT_OEDEM_PREINUR	Gestational [pregnancy-induced] oedema and proteinuria without hypertension || id:finngen_R9_GESTAT_OEDEM_PREINUR	Interleukin-3 receptor subunit alpha || id:prot-a-1530	Inverse variance weighted	3	0.0198319	0.0567862	0.726911	580.075
prot-a-3093	finngen_R9_OTHER_MATERN_DIS_ELSEWHERE	Other maternal diseases classifiable elsewhere but complicating pregnancy, childbirth and the puerperium || id:finngen_R9_OTHER_MATERN_DIS_ELSEWHERE	Protein-tyrosine sulfotransferase 2 || id:prot-a-3093	Inverse variance weighted	4	0.0176387	0.0506055	0.727425	580.485
prot-a-2827	finngen_R9_PREG_VENOUS_HAEMORRH	Venous complications and haemorrhoids in pregnancy || id:finngen_R9_PREG_VENOUS_HAEMORRH	Testican-2 || id:prot-a-2827	Wald ratio	1	0.152822	0.444699	0.731107	583.423
prot-a-2852	finngen_R9_GESTAT_HYPERT	Gestational [pregnancy-induced] hypertension || id:finngen_R9_GESTAT_HYPERT	Alpha-N-acetylgalactosaminide alpha-2,6-sialyltransferase 1 || id:prot-a-2852	Inverse variance weighted	4	-0.016488	0.0479961	0.731202	583.499
prot-a-1397	finngen_R9_PREG_GU_INFECT	Infections of genitourinary tract in pregnancy || id:finngen_R9_PREG_GU_INFECT	Intercellular adhesion molecule 1 || id:prot-a-1397	Inverse variance weighted	2	0.0198153	0.058442	0.734565	586.183
prot-a-2304	finn-b-GEST_DIABETES	Gestational diabetes (for exclusion) || id:finn-b-GEST_DIABETES	Procollagen-lysine,2-oxoglutarate 5-dioxygenase 2 || id:prot-a-2304	Wald ratio	1	0.047099	0.139249	0.735186	586.678
prot-b-79	finngen_R9_ABORT_SPONTAN	Spontaneous abortion || id:finngen_R9_ABORT_SPONTAN	platelet and endothelial cell adhesion molecule 1 || id:prot-b-79	Inverse variance weighted	2	-0.0137253	0.0407416	0.736202	587.489
prot-a-2852	finngen_R9_ABORT_SPONTAN	Spontaneous abortion || id:finngen_R9_ABORT_SPONTAN	Alpha-N-acetylgalactosaminide alpha-2,6-sialyltransferase 1 || id:prot-a-2852	Inverse variance weighted	4	-0.0110811	0.0334173	0.740192	590.673
prot-a-1530	finngen_R9_PREECLAMPS	Pre-eclampsia || id:finngen_R9_PREECLAMPS	Interleukin-3 receptor subunit alpha || id:prot-a-1530	Inverse variance weighted	3	-0.0100239	0.0304113	0.741695	591.872
prot-a-2852	finngen_R9_GESTAT_OEDEM_PREINUR	Gestational [pregnancy-induced] oedema and proteinuria without hypertension || id:finngen_R9_GESTAT_OEDEM_PREINUR	Alpha-N-acetylgalactosaminide alpha-2,6-sialyltransferase 1 || id:prot-a-2852	Inverse variance weighted	4	-0.0413801	0.125636	0.741879	592.02
prot-a-32	finngen_R9_OTHER_MATERN_DIS_ELSEWHERE	Other maternal diseases classifiable elsewhere but complicating pregnancy, childbirth and the puerperium || id:finngen_R9_OTHER_MATERN_DIS_ELSEWHERE	A disintegrin and metalloproteinase with thrombospondin motifs 13 || id:prot-a-32	Inverse variance weighted	2	-0.0157108	0.0479632	0.743245	593.11
prot-a-1400	finngen_R9_PREECLAMPS	Pre-eclampsia || id:finngen_R9_PREECLAMPS	Intercellular adhesion molecule 4 || id:prot-a-1400	Wald ratio	1	-0.047981	0.146793	0.743773	593.531
prot-a-1444	finngen_R9_PREECLAMPS	Pre-eclampsia || id:finngen_R9_PREECLAMPS	Insulin-like growth factor 1 receptor || id:prot-a-1444	Wald ratio	1	-0.0463515	0.141808	0.743773	593.531
prot-a-1737	finngen_R9_PREECLAMPS	Pre-eclampsia || id:finngen_R9_PREECLAMPS	Leukemia inhibitory factor receptor || id:prot-a-1737	Wald ratio	1	-0.0337116	0.103138	0.743773	593.531
prot-a-943	finngen_R9_PREECLAMPS	Pre-eclampsia || id:finngen_R9_PREECLAMPS	Endoglin || id:prot-a-943	Wald ratio	1	-0.0425084	0.130051	0.743773	593.531
prot-b-77	finngen_R9_PREECLAMPS	Pre-eclampsia || id:finngen_R9_PREECLAMPS	selectin E || id:prot-b-77	Wald ratio	1	-0.0117074	0.0358178	0.743773	593.531
prot-a-1401	finngen_R9_OTHER_MATERN_DIS_ELSEWHERE	Other maternal diseases classifiable elsewhere but complicating pregnancy, childbirth and the puerperium || id:finngen_R9_OTHER_MATERN_DIS_ELSEWHERE	Intercellular adhesion molecule 5 || id:prot-a-1401	Inverse variance weighted	3	-0.0108071	0.0331932	0.74474	594.302
prot-a-1576	finngen_R9_OTHER_MATERN_DIS_ELSEWHERE	Other maternal diseases classifiable elsewhere but complicating pregnancy, childbirth and the puerperium || id:finngen_R9_OTHER_MATERN_DIS_ELSEWHERE	Immunoglobulin superfamily containing leucine-rich repeat protein 2 || id:prot-a-1576	Inverse variance weighted	4	0.0160715	0.0493849	0.744854	594.393
prot-a-2039	finngen_R9_PREG_GU_INFECT	Infections of genitourinary tract in pregnancy || id:finngen_R9_PREG_GU_INFECT	Neurofascin || id:prot-a-2039	Inverse variance weighted	3	-0.0194354	0.0598225	0.745269	594.725
prot-a-1046	finngen_R9_PREECLAMPS	Pre-eclampsia || id:finngen_R9_PREECLAMPS	Glycosaminoglycan xylosylkinase || id:prot-a-1046	Inverse variance weighted	3	-0.0272958	0.0849055	0.747844	596.779
prot-a-1151	finngen_R9_GESTAT_HYPERT	Gestational [pregnancy-induced] hypertension || id:finngen_R9_GESTAT_HYPERT	Alpha-(1,3)-fucosyltransferase 10 || id:prot-a-1151	Wald ratio	1	0.0168851	0.052655	0.748457	597.268
prot-a-1622	finngen_R9_OTHER_MATERN_DIS_ELSEWHERE	Other maternal diseases classifiable elsewhere but complicating pregnancy, childbirth and the puerperium || id:finngen_R9_OTHER_MATERN_DIS_ELSEWHERE	Vascular endothelial growth factor receptor 2 || id:prot-a-1622	Inverse variance weighted	4	-0.0120931	0.0379578	0.750035	598.528
prot-a-213	finngen_R9_ABORT_SPONTAN	Spontaneous abortion || id:finngen_R9_ABORT_SPONTAN	N-acetyllactosaminide beta-1,3-N-acetylglucosaminyltransferase 2 || id:prot-a-213	Inverse variance weighted	3	-0.00954752	0.0299792	0.750127	598.601
prot-a-3009	finngen_R9_GESTAT_OEDEM_PREINUR	Gestational [pregnancy-induced] oedema and proteinuria without hypertension || id:finngen_R9_GESTAT_OEDEM_PREINUR	Transmembrane protein 2 || id:prot-a-3009	Inverse variance weighted	3	0.0417225	0.131991	0.751926	600.037
prot-a-2665	finngen_R9_PREECLAMPS	Pre-eclampsia || id:finngen_R9_PREECLAMPS	E-selectin || id:prot-a-2665	Inverse variance weighted	2	-0.00822042	0.0260506	0.752339	600.367
prot-a-1050	finngen_R9_OTHER_MATERN_DIS_ELSEWHERE	Other maternal diseases classifiable elsewhere but complicating pregnancy, childbirth and the puerperium || id:finngen_R9_OTHER_MATERN_DIS_ELSEWHERE	Protein FAM3B || id:prot-a-1050	Inverse variance weighted	4	0.0142522	0.0453786	0.753466	601.266
prot-a-32	finngen_R9_ABORT_SPONTAN	Spontaneous abortion || id:finngen_R9_ABORT_SPONTAN	A disintegrin and metalloproteinase with thrombospondin motifs 13 || id:prot-a-32	Inverse variance weighted	2	-0.0120803	0.03852	0.753816	601.545
prot-a-2906	finngen_R9_PREECLAMPS	Pre-eclampsia || id:finngen_R9_PREECLAMPS	Sushi, von Willebrand factor type A, EGF and pentraxin domain-containing protein 1 || id:prot-a-2906	Inverse variance weighted	4	0.0209707	0.0684763	0.759416	606.014
prot-a-727	finn-b-GEST_DIABETES	Gestational diabetes (for exclusion) || id:finn-b-GEST_DIABETES	Cathepsin S || id:prot-a-727	Wald ratio	1	-0.0145264	0.0476467	0.760459	606.846
prot-a-1639	finngen_R9_PREG_GU_INFECT	Infections of genitourinary tract in pregnancy || id:finngen_R9_PREG_GU_INFECT	DNA/RNA-binding protein KIN17 || id:prot-a-1639	Inverse variance weighted	3	0.0491067	0.161098	0.760499	606.878
prot-a-1400	finngen_R9_PREG_OTHER_MAT_DISORD	Other maternal disorders predominantly related to pregnancy || id:finngen_R9_PREG_OTHER_MAT_DISORD	Intercellular adhesion molecule 4 || id:prot-a-1400	Wald ratio	1	0.0247031	0.0812352	0.761057	607.323
prot-a-1444	finngen_R9_PREG_OTHER_MAT_DISORD	Other maternal disorders predominantly related to pregnancy || id:finngen_R9_PREG_OTHER_MAT_DISORD	Insulin-like growth factor 1 receptor || id:prot-a-1444	Wald ratio	1	0.0238642	0.0784764	0.761057	607.323
prot-a-1737	finngen_R9_PREG_OTHER_MAT_DISORD	Other maternal disorders predominantly related to pregnancy || id:finngen_R9_PREG_OTHER_MAT_DISORD	Leukemia inhibitory factor receptor || id:prot-a-1737	Wald ratio	1	0.0173565	0.0570761	0.761057	607.323
prot-b-77	finngen_R9_PREG_OTHER_MAT_DISORD	Other maternal disorders predominantly related to pregnancy || id:finngen_R9_PREG_OTHER_MAT_DISORD	selectin E || id:prot-b-77	Wald ratio	1	0.00602759	0.0198215	0.761057	607.323
prot-a-943	finngen_R9_PREG_OTHER_MAT_DISORD	Other maternal disorders predominantly related to pregnancy || id:finngen_R9_PREG_OTHER_MAT_DISORD	Endoglin || id:prot-a-943	Wald ratio	1	0.0218855	0.0719697	0.761057	607.323
prot-a-294	finngen_R9_GESTAT_OEDEM_PREINUR	Gestational [pregnancy-induced] oedema and proteinuria without hypertension || id:finngen_R9_GESTAT_OEDEM_PREINUR	C1GALT1-specific chaperone 1 || id:prot-a-294	Inverse variance weighted	2	-0.0223774	0.0739969	0.762339	608.347
prot-a-1046	finngen_R9_GESTAT_OEDEM_PREINUR	Gestational [pregnancy-induced] oedema and proteinuria without hypertension || id:finngen_R9_GESTAT_OEDEM_PREINUR	Glycosaminoglycan xylosylkinase || id:prot-a-1046	Inverse variance weighted	3	-0.0383994	0.12842	0.76493	610.414
prot-a-2827	finngen_R9_GESTAT_HYPERT	Gestational [pregnancy-induced] hypertension || id:finngen_R9_GESTAT_HYPERT	Testican-2 || id:prot-a-2827	Wald ratio	1	-0.0321248	0.107848	0.765801	611.109
prot-a-216	finn-b-GEST_DIABETES	Gestational diabetes (for exclusion) || id:finn-b-GEST_DIABETES	Beta-1,4-galactosyltransferase 1 || id:prot-a-216	Inverse variance weighted	4	-0.0184164	0.0620991	0.766799	611.905
prot-a-2975	finn-b-GEST_DIABETES	Gestational diabetes (for exclusion) || id:finn-b-GEST_DIABETES	Thrombospondin type-1 domain-containing protein 1 || id:prot-a-2975	Inverse variance weighted	2	-0.0266255	0.0898114	0.766879	611.969
prot-a-1151	finngen_R9_GESTAT_OEDEM_PREINUR	Gestational [pregnancy-induced] oedema and proteinuria without hypertension || id:finngen_R9_GESTAT_OEDEM_PREINUR	Alpha-(1,3)-fucosyltransferase 10 || id:prot-a-1151	Wald ratio	1	-0.0253277	0.0855365	0.767151	612.186
prot-a-485	finngen_R9_GESTAT_OEDEM_PREINUR	Gestational [pregnancy-induced] oedema and proteinuria without hypertension || id:finngen_R9_GESTAT_OEDEM_PREINUR	Cadherin-5 || id:prot-a-485	Inverse variance weighted	2	0.0132794	0.044897	0.767403	612.387
prot-a-1398	finngen_R9_OTHER_MATERN_DIS_ELSEWHERE	Other maternal diseases classifiable elsewhere but complicating pregnancy, childbirth and the puerperium || id:finngen_R9_OTHER_MATERN_DIS_ELSEWHERE	Intercellular adhesion molecule 2 || id:prot-a-1398	Inverse variance weighted	2	0.0278256	0.094244	0.767802	612.706
prot-a-1216	finngen_R9_ABORT_SPONTAN	Spontaneous abortion || id:finngen_R9_ABORT_SPONTAN	D-glucuronyl C5-epimerase || id:prot-a-1216	Inverse variance weighted	2	-0.00644707	0.0220125	0.769612	614.15
prot-a-1882	finngen_R9_PRETERM	Preterm labour and delivery || id:finngen_R9_PRETERM	Hepatocyte growth factor receptor || id:prot-a-1882	Inverse variance weighted	2	-0.0380294	0.131179	0.77189	615.968
prot-a-3093	finngen_R9_ABORT_SPONTAN	Spontaneous abortion || id:finngen_R9_ABORT_SPONTAN	Protein-tyrosine sulfotransferase 2 || id:prot-a-3093	Inverse variance weighted	4	0.0105544	0.0367166	0.773764	617.464
prot-a-81	finngen_R9_PREG_GU_INFECT	Infections of genitourinary tract in pregnancy || id:finngen_R9_PREG_GU_INFECT	Intestinal-type alkaline phosphatase || id:prot-a-81	Wald ratio	1	0.0464019	0.163193	0.776152	619.369
prot-a-1530	finngen_R9_PREG_OTHER_MAT_DISORD	Other maternal disorders predominantly related to pregnancy || id:finngen_R9_PREG_OTHER_MAT_DISORD	Interleukin-3 receptor subunit alpha || id:prot-a-1530	Inverse variance weighted	3	0.010868	0.0383551	0.776906	619.971
prot-a-1037	finngen_R9_PREG_VENOUS_HAEMORRH	Venous complications and haemorrhoids in pregnancy || id:finngen_R9_PREG_VENOUS_HAEMORRH	Protein FAM177A1 || id:prot-a-1037	Inverse variance weighted	2	-0.1513	0.534878	0.777277	620.267
prot-a-32	finngen_R9_PREG_VENOUS_HAEMORRH	Venous complications and haemorrhoids in pregnancy || id:finngen_R9_PREG_VENOUS_HAEMORRH	A disintegrin and metalloproteinase with thrombospondin motifs 13 || id:prot-a-32	Inverse variance weighted	2	-0.0585532	0.208332	0.778667	621.376
prot-a-2975	finngen_R9_OTHER_MATERN_DIS_ELSEWHERE	Other maternal diseases classifiable elsewhere but complicating pregnancy, childbirth and the puerperium || id:finngen_R9_OTHER_MATERN_DIS_ELSEWHERE	Thrombospondin type-1 domain-containing protein 1 || id:prot-a-2975	Inverse variance weighted	2	0.0249272	0.0889924	0.779397	621.959
prot-a-1639	finngen_R9_OTHER_MATERN_DIS_ELSEWHERE	Other maternal diseases classifiable elsewhere but complicating pregnancy, childbirth and the puerperium || id:finngen_R9_OTHER_MATERN_DIS_ELSEWHERE	DNA/RNA-binding protein KIN17 || id:prot-a-1639	Inverse variance weighted	3	0.016888	0.0603125	0.779471	622.018
prot-a-1530	finngen_R9_PRETERM	Preterm labour and delivery || id:finngen_R9_PRETERM	Interleukin-3 receptor subunit alpha || id:prot-a-1530	Inverse variance weighted	3	-0.0110357	0.0395709	0.780334	622.706
prot-a-1542	finngen_R9_ABORT_SPONTAN	Spontaneous abortion || id:finngen_R9_ABORT_SPONTAN	Interleukin-6 receptor subunit beta || id:prot-a-1542	Inverse variance weighted	4	-0.011606	0.0418588	0.781577	623.698
prot-a-1542	finn-b-GEST_DIABETES	Gestational diabetes (for exclusion) || id:finn-b-GEST_DIABETES	Interleukin-6 receptor subunit beta || id:prot-a-1542	Inverse variance weighted	4	-0.0146895	0.0531761	0.782362	624.325
prot-a-44	finngen_R9_ABORT_SPONTAN	Spontaneous abortion || id:finngen_R9_ABORT_SPONTAN	Adhesion G protein-coupled receptor F5 || id:prot-a-44	Inverse variance weighted	5	-0.00437027	0.0158214	0.782375	624.335
prot-a-1401	finngen_R9_PRETERM	Preterm labour and delivery || id:finngen_R9_PRETERM	Intercellular adhesion molecule 5 || id:prot-a-1401	Inverse variance weighted	3	0.0153092	0.0555752	0.782956	624.799
prot-a-3093	finngen_R9_GESTAT_OEDEM_PREINUR	Gestational [pregnancy-induced] oedema and proteinuria without hypertension || id:finngen_R9_GESTAT_OEDEM_PREINUR	Protein-tyrosine sulfotransferase 2 || id:prot-a-3093	Inverse variance weighted	4	-0.0238229	0.0866104	0.783272	625.051
prot-a-2991	finngen_R9_GESTAT_HYPERT	Gestational [pregnancy-induced] hypertension || id:finngen_R9_GESTAT_HYPERT	Toll-like receptor 4:Lymphocyte antigen 96 complex || id:prot-a-2991	Inverse variance weighted	4	-0.00997415	0.0365603	0.784997	626.427
prot-a-213	finngen_R9_PREECLAMPS	Pre-eclampsia || id:finngen_R9_PREECLAMPS	N-acetyllactosaminide beta-1,3-N-acetylglucosaminyltransferase 2 || id:prot-a-213	Inverse variance weighted	3	0.0127338	0.0468368	0.785718	627.003
prot-a-2470	finngen_R9_PREG_OTHER_MAT_DISORD	Other maternal disorders predominantly related to pregnancy || id:finngen_R9_PREG_OTHER_MAT_DISORD	Sulfhydryl oxidase 2 || id:prot-a-2470	Inverse variance weighted	2	0.0104643	0.0388352	0.787581	628.489
prot-a-2827	finngen_R9_PREG_OTHER_MAT_DISORD	Other maternal disorders predominantly related to pregnancy || id:finngen_R9_PREG_OTHER_MAT_DISORD	Testican-2 || id:prot-a-2827	Wald ratio	1	-0.0169803	0.0642497	0.79156	631.665
prot-a-2906	finngen_R9_GESTAT_OEDEM_PREINUR	Gestational [pregnancy-induced] oedema and proteinuria without hypertension || id:finngen_R9_GESTAT_OEDEM_PREINUR	Sushi, von Willebrand factor type A, EGF and pentraxin domain-containing protein 1 || id:prot-a-2906	Inverse variance weighted	4	0.0200129	0.0758719	0.791956	631.981
prot-a-1622	finngen_R9_PREECLAMPS	Pre-eclampsia || id:finngen_R9_PREECLAMPS	Vascular endothelial growth factor receptor 2 || id:prot-a-1622	Inverse variance weighted	4	-0.00920034	0.0350235	0.792789	632.646
prot-a-403	finngen_R9_GESTAT_HYPERT	Gestational [pregnancy-induced] hypertension || id:finngen_R9_GESTAT_HYPERT	C-C motif chemokine 25 || id:prot-a-403	Inverse variance weighted	5	-0.00886417	0.0338748	0.793573	633.271
prot-a-402	finngen_R9_OTHER_MATERN_DIS_ELSEWHERE	Other maternal diseases classifiable elsewhere but complicating pregnancy, childbirth and the puerperium || id:finngen_R9_OTHER_MATERN_DIS_ELSEWHERE	C-C motif chemokine 25 || id:prot-a-402	Inverse variance weighted	4	0.0145202	0.0558372	0.794829	634.274
prot-a-550	finngen_R9_GESTAT_OEDEM_PREINUR	Gestational [pregnancy-induced] oedema and proteinuria without hypertension || id:finngen_R9_GESTAT_OEDEM_PREINUR	Carbohydrate sulfotransferase 11 || id:prot-a-550	Inverse variance weighted	2	0.0443438	0.171047	0.795443	634.763
prot-a-2978	finngen_R9_GESTAT_OEDEM_PREINUR	Gestational [pregnancy-induced] oedema and proteinuria without hypertension || id:finngen_R9_GESTAT_OEDEM_PREINUR	Tyrosine-protein kinase receptor Tie-1, soluble || id:prot-a-2978	Inverse variance weighted	4	0.0112922	0.0437009	0.7961	635.287
prot-a-32	finngen_R9_PREG_GU_INFECT	Infections of genitourinary tract in pregnancy || id:finngen_R9_PREG_GU_INFECT	A disintegrin and metalloproteinase with thrombospondin motifs 13 || id:prot-a-32	Inverse variance weighted	2	-0.0452306	0.176468	0.797711	636.573
prot-a-81	finngen_R9_ABORT_SPONTAN	Spontaneous abortion || id:finngen_R9_ABORT_SPONTAN	Intestinal-type alkaline phosphatase || id:prot-a-81	Wald ratio	1	0.0173024	0.0676366	0.798094	636.879
prot-a-426	finn-b-GEST_DIABETES	Gestational diabetes (for exclusion) || id:finn-b-GEST_DIABETES	CD209 antigen || id:prot-a-426	Inverse variance weighted	3	0.00894696	0.0351634	0.799156	637.726
prot-a-1398	finngen_R9_PRETERM	Preterm labour and delivery || id:finngen_R9_PRETERM	Intercellular adhesion molecule 2 || id:prot-a-1398	Inverse variance weighted	2	-0.0418772	0.164662	0.799247	637.799
prot-a-727	finngen_R9_PREG_OTHER_MAT_DISORD	Other maternal disorders predominantly related to pregnancy || id:finngen_R9_PREG_OTHER_MAT_DISORD	Cathepsin S || id:prot-a-727	Wald ratio	1	0.00801859	0.0323068	0.803979	641.575
prot-a-1046	finngen_R9_GESTAT_HYPERT	Gestational [pregnancy-induced] hypertension || id:finngen_R9_GESTAT_HYPERT	Glycosaminoglycan xylosylkinase || id:prot-a-1046	Inverse variance weighted	3	-0.0195295	0.0791209	0.805039	642.421
prot-a-426	finngen_R9_PREG_GU_INFECT	Infections of genitourinary tract in pregnancy || id:finngen_R9_PREG_GU_INFECT	CD209 antigen || id:prot-a-426	Inverse variance weighted	3	-0.0176842	0.0726326	0.807637	644.494
prot-a-2678	finngen_R9_ABORT_SPONTAN	Spontaneous abortion || id:finngen_R9_ABORT_SPONTAN	Semaphorin-6A || id:prot-a-2678	Inverse variance weighted	2	0.011425	0.0469674	0.807809	644.632
prot-a-1639	finngen_R9_GESTAT_OEDEM_PREINUR	Gestational [pregnancy-induced] oedema and proteinuria without hypertension || id:finngen_R9_GESTAT_OEDEM_PREINUR	DNA/RNA-binding protein KIN17 || id:prot-a-1639	Inverse variance weighted	3	0.0250418	0.103046	0.807993	644.779
prot-a-1596	finngen_R9_GESTAT_HYPERT	Gestational [pregnancy-induced] hypertension || id:finngen_R9_GESTAT_HYPERT	Protein jagged-1 || id:prot-a-1596	Inverse variance weighted	2	0.026216	0.108934	0.809819	646.235
prot-a-552	finngen_R9_PREG_GU_INFECT	Infections of genitourinary tract in pregnancy || id:finngen_R9_PREG_GU_INFECT	Carbohydrate sulfotransferase 15 || id:prot-a-552	Inverse variance weighted	2	-0.0442072	0.184886	0.811024	647.197
prot-a-3243	finngen_R9_PREG_VENOUS_HAEMORRH	Venous complications and haemorrhoids in pregnancy || id:finngen_R9_PREG_VENOUS_HAEMORRH	Xyloside xylosyltransferase 1 || id:prot-a-3243	Inverse variance weighted	3	-0.0772356	0.326627	0.813073	648.832
prot-a-2315	finngen_R9_PREG_GU_INFECT	Infections of genitourinary tract in pregnancy || id:finngen_R9_PREG_GU_INFECT	Inactive pancreatic lipase-related protein 1 || id:prot-a-2315	Wald ratio	1	-0.0469357	0.200897	0.815271	650.587
prot-a-216	finngen_R9_GESTAT_OEDEM_PREINUR	Gestational [pregnancy-induced] oedema and proteinuria without hypertension || id:finngen_R9_GESTAT_OEDEM_PREINUR	Beta-1,4-galactosyltransferase 1 || id:prot-a-216	Inverse variance weighted	4	0.0197126	0.0846075	0.81577	650.984
prot-a-1690	finngen_R9_OTHER_MATERN_DIS_ELSEWHERE	Other maternal diseases classifiable elsewhere but complicating pregnancy, childbirth and the puerperium || id:finngen_R9_OTHER_MATERN_DIS_ELSEWHERE	Neural cell adhesion molecule L1 || id:prot-a-1690	Inverse variance weighted	2	0.041929	0.180065	0.815874	651.068
prot-a-1051	finngen_R9_PREECLAMPS	Pre-eclampsia || id:finngen_R9_PREECLAMPS	Protein FAM3D || id:prot-a-1051	Inverse variance weighted	3	0.00647446	0.0278754	0.816333	651.433
prot-a-1216	finngen_R9_PRETERM	Preterm labour and delivery || id:finngen_R9_PRETERM	D-glucuronyl C5-epimerase || id:prot-a-1216	Inverse variance weighted	2	0.00913661	0.0393819	0.816538	651.597
prot-a-2827	finngen_R9_GESTAT_OEDEM_PREINUR	Gestational [pregnancy-induced] oedema and proteinuria without hypertension || id:finngen_R9_GESTAT_OEDEM_PREINUR	Testican-2 || id:prot-a-2827	Wald ratio	1	-0.0403855	0.174851	0.817337	652.235
prot-a-485	finngen_R9_ABORT_SPONTAN	Spontaneous abortion || id:finngen_R9_ABORT_SPONTAN	Cadherin-5 || id:prot-a-485	Inverse variance weighted	2	0.00600786	0.0260639	0.8177	652.524
prot-a-2665	finngen_R9_GESTAT_OEDEM_PREINUR	Gestational [pregnancy-induced] oedema and proteinuria without hypertension || id:finngen_R9_GESTAT_OEDEM_PREINUR	E-selectin || id:prot-a-2665	Inverse variance weighted	2	0.0153353	0.0666571	0.818043	652.798
prot-a-1398	finngen_R9_GESTAT_OEDEM_PREINUR	Gestational [pregnancy-induced] oedema and proteinuria without hypertension || id:finngen_R9_GESTAT_OEDEM_PREINUR	Intercellular adhesion molecule 2 || id:prot-a-1398	Inverse variance weighted	2	-0.0415289	0.181323	0.818844	653.438
prot-a-1037	finngen_R9_ABORT_SPONTAN	Spontaneous abortion || id:finngen_R9_ABORT_SPONTAN	Protein FAM177A1 || id:prot-a-1037	Inverse variance weighted	2	-0.00596739	0.0260887	0.819075	653.622
prot-a-1502	finngen_R9_ABORT_SPONTAN	Spontaneous abortion || id:finngen_R9_ABORT_SPONTAN	Interleukin-1 receptor-like 1 || id:prot-a-1502	Inverse variance weighted	4	0.00629075	0.0277116	0.820418	654.693
prot-a-812	finngen_R9_ABORT_SPONTAN	Spontaneous abortion || id:finngen_R9_ABORT_SPONTAN	Dihydrofolate reductase || id:prot-a-812	Wald ratio	1	-0.00583563	0.025774	0.820879	655.061
prot-b-9	finngen_R9_PREG_GU_INFECT	Infections of genitourinary tract in pregnancy || id:finngen_R9_PREG_GU_INFECT	TEK receptor tyrosine kinase || id:prot-b-9	Inverse variance weighted	2	0.0189906	0.0840334	0.82121	655.326
prot-a-480	finngen_R9_PREG_GU_INFECT	Infections of genitourinary tract in pregnancy || id:finngen_R9_PREG_GU_INFECT	Cadherin-1 || id:prot-a-480	Wald ratio	1	-0.0589532	0.263361	0.822875	656.654
prot-a-1400	finngen_R9_GESTAT_OEDEM_PREINUR	Gestational [pregnancy-induced] oedema and proteinuria without hypertension || id:finngen_R9_GESTAT_OEDEM_PREINUR	Intercellular adhesion molecule 4 || id:prot-a-1400	Wald ratio	1	0.0494062	0.221378	0.823399	657.072
prot-a-1444	finngen_R9_GESTAT_OEDEM_PREINUR	Gestational [pregnancy-induced] oedema and proteinuria without hypertension || id:finngen_R9_GESTAT_OEDEM_PREINUR	Insulin-like growth factor 1 receptor || id:prot-a-1444	Wald ratio	1	0.0477283	0.21386	0.823399	657.072
prot-a-943	finngen_R9_GESTAT_OEDEM_PREINUR	Gestational [pregnancy-induced] oedema and proteinuria without hypertension || id:finngen_R9_GESTAT_OEDEM_PREINUR	Endoglin || id:prot-a-943	Wald ratio	1	0.043771	0.196128	0.823399	657.072
prot-b-77	finngen_R9_GESTAT_OEDEM_PREINUR	Gestational [pregnancy-induced] oedema and proteinuria without hypertension || id:finngen_R9_GESTAT_OEDEM_PREINUR	selectin E || id:prot-b-77	Wald ratio	1	0.0120552	0.0540165	0.823399	657.072
prot-a-1737	finngen_R9_GESTAT_OEDEM_PREINUR	Gestational [pregnancy-induced] oedema and proteinuria without hypertension || id:finngen_R9_GESTAT_OEDEM_PREINUR	Leukemia inhibitory factor receptor || id:prot-a-1737	Wald ratio	1	0.034713	0.155541	0.823399	657.072
prot-a-1400	finngen_R9_GESTAT_HYPERT	Gestational [pregnancy-induced] hypertension || id:finngen_R9_GESTAT_HYPERT	Intercellular adhesion molecule 4 || id:prot-a-1400	Wald ratio	1	0.0304038	0.136342	0.823538	657.183
prot-a-1444	finngen_R9_GESTAT_HYPERT	Gestational [pregnancy-induced] hypertension || id:finngen_R9_GESTAT_HYPERT	Insulin-like growth factor 1 receptor || id:prot-a-1444	Wald ratio	1	0.0293713	0.131712	0.823538	657.183
prot-a-1737	finngen_R9_GESTAT_HYPERT	Gestational [pregnancy-induced] hypertension || id:finngen_R9_GESTAT_HYPERT	Leukemia inhibitory factor receptor || id:prot-a-1737	Wald ratio	1	0.0213618	0.0957944	0.823538	657.183
prot-a-943	finngen_R9_GESTAT_HYPERT	Gestational [pregnancy-induced] hypertension || id:finngen_R9_GESTAT_HYPERT	Endoglin || id:prot-a-943	Wald ratio	1	0.026936	0.120791	0.823538	657.183
prot-b-77	finngen_R9_GESTAT_HYPERT	Gestational [pregnancy-induced] hypertension || id:finngen_R9_GESTAT_HYPERT	selectin E || id:prot-b-77	Wald ratio	1	0.00741857	0.0332676	0.823538	657.183
prot-a-2039	finn-b-GEST_DIABETES	Gestational diabetes (for exclusion) || id:finn-b-GEST_DIABETES	Neurofascin || id:prot-a-2039	Inverse variance weighted	3	0.00702027	0.031496	0.823618	657.247
prot-b-9	finngen_R9_PREG_VENOUS_HAEMORRH	Venous complications and haemorrhoids in pregnancy || id:finngen_R9_PREG_VENOUS_HAEMORRH	TEK receptor tyrosine kinase || id:prot-b-9	Inverse variance weighted	2	-0.07496	0.338298	0.824641	658.063
prot-a-1037	finngen_R9_OTHER_MATERN_DIS_ELSEWHERE	Other maternal diseases classifiable elsewhere but complicating pregnancy, childbirth and the puerperium || id:finngen_R9_OTHER_MATERN_DIS_ELSEWHERE	Protein FAM177A1 || id:prot-a-1037	Inverse variance weighted	2	-0.00797051	0.0360449	0.824993	658.345
prot-a-1596	finngen_R9_PREG_GU_INFECT	Infections of genitourinary tract in pregnancy || id:finngen_R9_PREG_GU_INFECT	Protein jagged-1 || id:prot-a-1596	Inverse variance weighted	2	0.0295228	0.134081	0.825726	658.93
prot-a-1502	finngen_R9_OTHER_MATERN_DIS_ELSEWHERE	Other maternal diseases classifiable elsewhere but complicating pregnancy, childbirth and the puerperium || id:finngen_R9_OTHER_MATERN_DIS_ELSEWHERE	Interleukin-1 receptor-like 1 || id:prot-a-1502	Inverse variance weighted	4	0.00520792	0.0236848	0.825961	659.117
prot-a-2663	finngen_R9_PREECLAMPS	Pre-eclampsia || id:finngen_R9_PREECLAMPS	Secreted and transmembrane protein 1 || id:prot-a-2663	Inverse variance weighted	2	-0.0171676	0.0785231	0.826937	659.896
prot-a-553	finngen_R9_PREG_GU_INFECT	Infections of genitourinary tract in pregnancy || id:finngen_R9_PREG_GU_INFECT	Carbohydrate sulfotransferase 15 || id:prot-a-553	Inverse variance weighted	2	-0.0369364	0.169336	0.827332	660.211
prot-a-1049	finngen_R9_PREECLAMPS	Pre-eclampsia || id:finngen_R9_PREECLAMPS	Protein FAM3B || id:prot-a-1049	Inverse variance weighted	3	-0.013045	0.0599375	0.827707	660.51
prot-a-1009	finngen_R9_PREG_GU_INFECT	Infections of genitourinary tract in pregnancy || id:finngen_R9_PREG_GU_INFECT	Coagulation Factor VIII || id:prot-a-1009	Wald ratio	1	0.0667604	0.309557	0.82925	661.741
prot-a-2667	finn-b-GEST_DIABETES	Gestational diabetes (for exclusion) || id:finn-b-GEST_DIABETES	P-selectin || id:prot-a-2667	Inverse variance weighted	6	-0.00679254	0.0315472	0.829523	661.959
prot-b-9	finngen_R9_GESTAT_OEDEM_PREINUR	Gestational [pregnancy-induced] oedema and proteinuria without hypertension || id:finngen_R9_GESTAT_OEDEM_PREINUR	TEK receptor tyrosine kinase || id:prot-b-9	Inverse variance weighted	2	-0.0233278	0.110329	0.832544	664.37
prot-a-2663	finn-b-GEST_DIABETES	Gestational diabetes (for exclusion) || id:finn-b-GEST_DIABETES	Secreted and transmembrane protein 1 || id:prot-a-2663	Inverse variance weighted	2	0.0253972	0.120617	0.833231	664.918
prot-a-2665	finngen_R9_GESTAT_HYPERT	Gestational [pregnancy-induced] hypertension || id:finngen_R9_GESTAT_HYPERT	E-selectin || id:prot-a-2665	Inverse variance weighted	2	0.00502118	0.024187	0.835543	666.763
prot-a-1695	finngen_R9_PREG_OTHER_MAT_DISORD	Other maternal disorders predominantly related to pregnancy || id:finngen_R9_PREG_OTHER_MAT_DISORD	Laminin || id:prot-a-1695	Inverse variance weighted	4	-0.00600082	0.0289143	0.83559	666.801
prot-a-213	finngen_R9_OTHER_MATERN_DIS_ELSEWHERE	Other maternal diseases classifiable elsewhere but complicating pregnancy, childbirth and the puerperium || id:finngen_R9_OTHER_MATERN_DIS_ELSEWHERE	N-acetyllactosaminide beta-1,3-N-acetylglucosaminyltransferase 2 || id:prot-a-213	Inverse variance weighted	2	-0.0229908	0.111535	0.836689	667.678
prot-a-2852	finngen_R9_PREG_OTHER_MAT_DISORD	Other maternal disorders predominantly related to pregnancy || id:finngen_R9_PREG_OTHER_MAT_DISORD	Alpha-N-acetylgalactosaminide alpha-2,6-sialyltransferase 1 || id:prot-a-2852	Inverse variance weighted	4	-0.00599197	0.0294028	0.838518	669.138
prot-a-2667	finngen_R9_PRETERM	Preterm labour and delivery || id:finngen_R9_PRETERM	P-selectin || id:prot-a-2667	Inverse variance weighted	6	-0.00577919	0.0284068	0.838788	669.353
prot-b-79	finngen_R9_GESTAT_OEDEM_PREINUR	Gestational [pregnancy-induced] oedema and proteinuria without hypertension || id:finngen_R9_GESTAT_OEDEM_PREINUR	platelet and endothelial cell adhesion molecule 1 || id:prot-b-79	Inverse variance weighted	2	0.0193939	0.0957907	0.839556	669.966
prot-a-727	finngen_R9_GESTAT_HYPERT	Gestational [pregnancy-induced] hypertension || id:finngen_R9_GESTAT_HYPERT	Cathepsin S || id:prot-a-727	Wald ratio	1	0.0108077	0.0536897	0.840465	670.691
prot-a-1882	finngen_R9_PREECLAMPS	Pre-eclampsia || id:finngen_R9_PREECLAMPS	Hepatocyte growth factor receptor || id:prot-a-1882	Inverse variance weighted	2	0.0246002	0.122397	0.840709	670.885
prot-a-294	finngen_R9_GESTAT_HYPERT	Gestational [pregnancy-induced] hypertension || id:finngen_R9_GESTAT_HYPERT	C1GALT1-specific chaperone 1 || id:prot-a-294	Inverse variance weighted	2	-0.00911498	0.0454696	0.841118	671.212
prot-a-1882	finngen_R9_OTHER_MATERN_DIS_ELSEWHERE	Other maternal diseases classifiable elsewhere but complicating pregnancy, childbirth and the puerperium || id:finngen_R9_OTHER_MATERN_DIS_ELSEWHERE	Hepatocyte growth factor receptor || id:prot-a-1882	Inverse variance weighted	2	0.0275652	0.13955	0.843414	673.044
prot-a-2852	finngen_R9_OTHER_MATERN_DIS_ELSEWHERE	Other maternal diseases classifiable elsewhere but complicating pregnancy, childbirth and the puerperium || id:finngen_R9_OTHER_MATERN_DIS_ELSEWHERE	Alpha-N-acetylgalactosaminide alpha-2,6-sialyltransferase 1 || id:prot-a-2852	Inverse variance weighted	4	-0.0118413	0.060168	0.843981	673.496
prot-a-485	finngen_R9_GESTAT_HYPERT	Gestational [pregnancy-induced] hypertension || id:finngen_R9_GESTAT_HYPERT	Cadherin-5 || id:prot-a-485	Inverse variance weighted	2	0.00538052	0.027646	0.845689	674.86
prot-a-1695	finngen_R9_GESTAT_OEDEM_PREINUR	Gestational [pregnancy-induced] oedema and proteinuria without hypertension || id:finngen_R9_GESTAT_OEDEM_PREINUR	Laminin || id:prot-a-1695	Inverse variance weighted	4	0.0152418	0.0786803	0.846397	675.425
prot-a-294	finngen_R9_PREECLAMPS	Pre-eclampsia || id:finngen_R9_PREECLAMPS	C1GALT1-specific chaperone 1 || id:prot-a-294	Inverse variance weighted	2	0.00940021	0.0489803	0.847806	676.55
prot-a-391	finngen_R9_PREG_GU_INFECT	Infections of genitourinary tract in pregnancy || id:finngen_R9_PREG_GU_INFECT	C-C motif chemokine 15 || id:prot-a-391	Inverse variance weighted	3	0.00673232	0.0352203	0.848409	677.03
prot-a-1402	finngen_R9_PRETERM	Preterm labour and delivery || id:finngen_R9_PRETERM	Intercellular adhesion molecule 5 || id:prot-a-1402	Inverse variance weighted	3	0.00837858	0.0441876	0.849612	677.99
prot-a-403	finngen_R9_PREG_GU_INFECT	Infections of genitourinary tract in pregnancy || id:finngen_R9_PREG_GU_INFECT	C-C motif chemokine 25 || id:prot-a-403	Inverse variance weighted	5	0.0105311	0.0561135	0.851131	679.202
prot-a-1863	finngen_R9_ABORT_SPONTAN	Spontaneous abortion || id:finngen_R9_ABORT_SPONTAN	Mannose-binding protein C || id:prot-a-1863	Inverse variance weighted	4	-0.00313538	0.0168268	0.852184	680.043
prot-a-2667	finngen_R9_OTHER_MATERN_DIS_ELSEWHERE	Other maternal diseases classifiable elsewhere but complicating pregnancy, childbirth and the puerperium || id:finngen_R9_OTHER_MATERN_DIS_ELSEWHERE	P-selectin || id:prot-a-2667	Inverse variance weighted	6	-0.0057656	0.0309731	0.852328	680.158
prot-a-1502	finn-b-GEST_DIABETES	Gestational diabetes (for exclusion) || id:finn-b-GEST_DIABETES	Interleukin-1 receptor-like 1 || id:prot-a-1502	Inverse variance weighted	4	0.00401108	0.0218486	0.854339	681.762
prot-a-550	finngen_R9_GESTAT_HYPERT	Gestational [pregnancy-induced] hypertension || id:finngen_R9_GESTAT_HYPERT	Carbohydrate sulfotransferase 11 || id:prot-a-550	Inverse variance weighted	2	-0.0219098	0.120807	0.856084	683.155
prot-a-294	finngen_R9_PREG_OTHER_MAT_DISORD	Other maternal disorders predominantly related to pregnancy || id:finngen_R9_PREG_OTHER_MAT_DISORD	C1GALT1-specific chaperone 1 || id:prot-a-294	Inverse variance weighted	2	-0.0049204	0.027258	0.856751	683.687
prot-a-3009	finngen_R9_PREG_GU_INFECT	Infections of genitourinary tract in pregnancy || id:finngen_R9_PREG_GU_INFECT	Transmembrane protein 2 || id:prot-a-3009	Inverse variance weighted	3	0.0228468	0.126642	0.856835	683.754
prot-a-1402	finngen_R9_GESTAT_OEDEM_PREINUR	Gestational [pregnancy-induced] oedema and proteinuria without hypertension || id:finngen_R9_GESTAT_OEDEM_PREINUR	Intercellular adhesion molecule 5 || id:prot-a-1402	Inverse variance weighted	3	0.00803512	0.0445677	0.856925	683.826
prot-a-391	finngen_R9_PRETERM	Preterm labour and delivery || id:finngen_R9_PRETERM	C-C motif chemokine 15 || id:prot-a-391	Inverse variance weighted	3	0.00330959	0.0184058	0.8573	684.125
prot-a-1398	finngen_R9_PREG_GU_INFECT	Infections of genitourinary tract in pregnancy || id:finngen_R9_PREG_GU_INFECT	Intercellular adhesion molecule 2 || id:prot-a-1398	Inverse variance weighted	2	0.0681794	0.381027	0.857988	684.675
prot-a-217	finngen_R9_GESTAT_OEDEM_PREINUR	Gestational [pregnancy-induced] oedema and proteinuria without hypertension || id:finngen_R9_GESTAT_OEDEM_PREINUR	Beta-1,4-galactosyltransferase 2 || id:prot-a-217	Inverse variance weighted	2	-0.0427524	0.245219	0.861595	687.553
prot-a-1401	finngen_R9_GESTAT_OEDEM_PREINUR	Gestational [pregnancy-induced] oedema and proteinuria without hypertension || id:finngen_R9_GESTAT_OEDEM_PREINUR	Intercellular adhesion molecule 5 || id:prot-a-1401	Inverse variance weighted	3	0.00977921	0.0565969	0.862819	688.529
prot-a-1542	finngen_R9_PRETERM	Preterm labour and delivery || id:finngen_R9_PRETERM	Interleukin-6 receptor subunit beta || id:prot-a-1542	Inverse variance weighted	4	-0.0111485	0.0665141	0.86689	691.778
prot-a-2304	finngen_R9_PREECLAMPS	Pre-eclampsia || id:finngen_R9_PREECLAMPS	Procollagen-lysine,2-oxoglutarate 5-dioxygenase 2 || id:prot-a-2304	Wald ratio	1	0.0279863	0.170648	0.869731	694.045
prot-a-1530	finngen_R9_OTHER_MATERN_DIS_ELSEWHERE	Other maternal diseases classifiable elsewhere but complicating pregnancy, childbirth and the puerperium || id:finngen_R9_OTHER_MATERN_DIS_ELSEWHERE	Interleukin-3 receptor subunit alpha || id:prot-a-1530	Inverse variance weighted	3	0.0079047	0.0482847	0.869959	694.228
prot-a-1009	finn-b-GEST_DIABETES	Gestational diabetes (for exclusion) || id:finn-b-GEST_DIABETES	Coagulation Factor VIII || id:prot-a-1009	Wald ratio	1	0.0263528	0.16163	0.870484	694.646
prot-a-1238	finngen_R9_OTHER_MATERN_DIS_ELSEWHERE	Other maternal diseases classifiable elsewhere but complicating pregnancy, childbirth and the puerperium || id:finngen_R9_OTHER_MATERN_DIS_ELSEWHERE	Golgi membrane protein 1 || id:prot-a-1238	Inverse variance weighted	2	0.00737847	0.045879	0.872232	696.041
prot-a-402	finngen_R9_PREG_GU_INFECT	Infections of genitourinary tract in pregnancy || id:finngen_R9_PREG_GU_INFECT	C-C motif chemokine 25 || id:prot-a-402	Inverse variance weighted	4	-0.0121973	0.075957	0.872423	696.194
prot-a-1238	finngen_R9_PREG_OTHER_MAT_DISORD	Other maternal disorders predominantly related to pregnancy || id:finngen_R9_PREG_OTHER_MAT_DISORD	Golgi membrane protein 1 || id:prot-a-1238	Inverse variance weighted	2	-0.00385046	0.0241105	0.873117	696.747
prot-a-2975	finngen_R9_PREG_OTHER_MAT_DISORD	Other maternal disorders predominantly related to pregnancy || id:finngen_R9_PREG_OTHER_MAT_DISORD	Thrombospondin type-1 domain-containing protein 1 || id:prot-a-2975	Inverse variance weighted	2	0.00702193	0.0443643	0.874237	697.641
prot-a-485	finngen_R9_PREECLAMPS	Pre-eclampsia || id:finngen_R9_PREECLAMPS	Cadherin-5 || id:prot-a-485	Inverse variance weighted	2	-0.00458327	0.0297107	0.877402	700.167
prot-a-1622	finn-b-GEST_DIABETES	Gestational diabetes (for exclusion) || id:finn-b-GEST_DIABETES	Vascular endothelial growth factor receptor 2 || id:prot-a-1622	Inverse variance weighted	4	0.00433471	0.0287621	0.880205	702.404
prot-a-1576	finngen_R9_PRETERM	Preterm labour and delivery || id:finngen_R9_PRETERM	Immunoglobulin superfamily containing leucine-rich repeat protein 2 || id:prot-a-1576	Inverse variance weighted	4	-0.00547602	0.0381119	0.885751	706.829
prot-a-81	finngen_R9_PREG_OTHER_MAT_DISORD	Other maternal disorders predominantly related to pregnancy || id:finngen_R9_PREG_OTHER_MAT_DISORD	Intestinal-type alkaline phosphatase || id:prot-a-81	Wald ratio	1	-0.00825796	0.0585922	0.887918	708.558
prot-b-79	finngen_R9_PRETERM	Preterm labour and delivery || id:finngen_R9_PRETERM	platelet and endothelial cell adhesion molecule 1 || id:prot-b-79	Inverse variance weighted	2	-0.0148104	0.110168	0.893059	712.661
prot-a-1863	finngen_R9_GESTAT_OEDEM_PREINUR	Gestational [pregnancy-induced] oedema and proteinuria without hypertension || id:finngen_R9_GESTAT_OEDEM_PREINUR	Mannose-binding protein C || id:prot-a-1863	Inverse variance weighted	4	0.00624294	0.0471886	0.894749	714.01
prot-a-1695	finngen_R9_PREG_GU_INFECT	Infections of genitourinary tract in pregnancy || id:finngen_R9_PREG_GU_INFECT	Laminin || id:prot-a-1695	Inverse variance weighted	4	-0.0152426	0.118242	0.897429	716.148
prot-a-216	finngen_R9_OTHER_MATERN_DIS_ELSEWHERE	Other maternal diseases classifiable elsewhere but complicating pregnancy, childbirth and the puerperium || id:finngen_R9_OTHER_MATERN_DIS_ELSEWHERE	Beta-1,4-galactosyltransferase 1 || id:prot-a-216	Inverse variance weighted	4	0.00627077	0.0494883	0.899168	717.536
prot-a-2470	finngen_R9_ABORT_SPONTAN	Spontaneous abortion || id:finngen_R9_ABORT_SPONTAN	Sulfhydryl oxidase 2 || id:prot-a-2470	Inverse variance weighted	2	-0.00236125	0.0186472	0.899235	717.59
prot-a-550	finn-b-GEST_DIABETES	Gestational diabetes (for exclusion) || id:finn-b-GEST_DIABETES	Carbohydrate sulfotransferase 11 || id:prot-a-550	Inverse variance weighted	2	-0.0115723	0.0922354	0.900156	718.324
prot-a-217	finn-b-GEST_DIABETES	Gestational diabetes (for exclusion) || id:finn-b-GEST_DIABETES	Beta-1,4-galactosyltransferase 2 || id:prot-a-217	Inverse variance weighted	2	0.00915922	0.075077	0.902901	720.515
prot-a-231	finn-b-GEST_DIABETES	Gestational diabetes (for exclusion) || id:finn-b-GEST_DIABETES	Basal Cell Adhesion Molecule || id:prot-a-231	Inverse variance weighted	2	0.0106586	0.0877432	0.903314	720.845
prot-a-2678	finngen_R9_PREG_VENOUS_HAEMORRH	Venous complications and haemorrhoids in pregnancy || id:finngen_R9_PREG_VENOUS_HAEMORRH	Semaphorin-6A || id:prot-a-2678	Inverse variance weighted	2	-0.0461901	0.382674	0.903926	721.333
prot-a-552	finngen_R9_ABORT_SPONTAN	Spontaneous abortion || id:finngen_R9_ABORT_SPONTAN	Carbohydrate sulfotransferase 15 || id:prot-a-552	Inverse variance weighted	2	-0.00634807	0.0534107	0.905391	722.502
prot-a-1216	finn-b-GEST_DIABETES	Gestational diabetes (for exclusion) || id:finn-b-GEST_DIABETES	D-glucuronyl C5-epimerase || id:prot-a-1216	Inverse variance weighted	2	0.00390595	0.0329472	0.90563	722.693
prot-a-1235	finngen_R9_PREG_GU_INFECT	Infections of genitourinary tract in pregnancy || id:finngen_R9_PREG_GU_INFECT	N-acetylglucosamine-6-sulfatase || id:prot-a-1235	Wald ratio	1	0.02693	0.230401	0.906953	723.748
prot-a-2039	finngen_R9_GESTAT_HYPERT	Gestational [pregnancy-induced] hypertension || id:finngen_R9_GESTAT_HYPERT	Neurofascin || id:prot-a-2039	Inverse variance weighted	3	0.00440674	0.0383402	0.908494	724.979
prot-a-3093	finngen_R9_PREG_OTHER_MAT_DISORD	Other maternal disorders predominantly related to pregnancy || id:finngen_R9_PREG_OTHER_MAT_DISORD	Protein-tyrosine sulfotransferase 2 || id:prot-a-3093	Inverse variance weighted	4	0.00469868	0.0410333	0.908834	725.25
prot-a-1401	finngen_R9_PREG_GU_INFECT	Infections of genitourinary tract in pregnancy || id:finngen_R9_PREG_GU_INFECT	Intercellular adhesion molecule 5 || id:prot-a-1401	Inverse variance weighted	3	-0.0139349	0.122526	0.909452	725.743
prot-a-3093	finngen_R9_GESTAT_HYPERT	Gestational [pregnancy-induced] hypertension || id:finngen_R9_GESTAT_HYPERT	Protein-tyrosine sulfotransferase 2 || id:prot-a-3093	Inverse variance weighted	4	0.00606156	0.0533816	0.909593	725.855
prot-a-402	finngen_R9_PREECLAMPS	Pre-eclampsia || id:finngen_R9_PREECLAMPS	C-C motif chemokine 25 || id:prot-a-402	Inverse variance weighted	4	-0.00540417	0.0490471	0.912264	727.987
prot-a-1397	finngen_R9_GESTAT_HYPERT	Gestational [pregnancy-induced] hypertension || id:finngen_R9_GESTAT_HYPERT	Intercellular adhesion molecule 1 || id:prot-a-1397	Inverse variance weighted	2	0.0020752	0.0188762	0.912459	728.142
prot-a-1564	finngen_R9_GESTAT_OEDEM_PREINUR	Gestational [pregnancy-induced] oedema and proteinuria without hypertension || id:finngen_R9_GESTAT_OEDEM_PREINUR	Insulin receptor || id:prot-a-1564	Inverse variance weighted	2	0.00844923	0.0768688	0.912475	728.155
prot-a-1596	finngen_R9_PREECLAMPS	Pre-eclampsia || id:finngen_R9_PREECLAMPS	Protein jagged-1 || id:prot-a-1596	Inverse variance weighted	2	-0.00943058	0.0864923	0.913176	728.714
prot-a-2021	finngen_R9_ABORT_SPONTAN	Spontaneous abortion || id:finngen_R9_ABORT_SPONTAN	Bifunctional heparan sulfate N-deacetylase/N-sulfotransferase 1 || id:prot-a-2021	Wald ratio	1	-0.0122896	0.115683	0.915395	730.486
prot-a-32	finngen_R9_PREECLAMPS	Pre-eclampsia || id:finngen_R9_PREECLAMPS	A disintegrin and metalloproteinase with thrombospondin motifs 13 || id:prot-a-32	Inverse variance weighted	2	-0.00574178	0.0542817	0.915759	730.776
prot-a-2852	finn-b-GEST_DIABETES	Gestational diabetes (for exclusion) || id:finn-b-GEST_DIABETES	Alpha-N-acetylgalactosaminide alpha-2,6-sialyltransferase 1 || id:prot-a-2852	Inverse variance weighted	4	0.00448181	0.0424378	0.915893	730.882
prot-a-2667	finngen_R9_GESTAT_OEDEM_PREINUR	Gestational [pregnancy-induced] oedema and proteinuria without hypertension || id:finngen_R9_GESTAT_OEDEM_PREINUR	P-selectin || id:prot-a-2667	Inverse variance weighted	6	0.00584387	0.0553859	0.91597	730.944
prot-a-553	finngen_R9_ABORT_SPONTAN	Spontaneous abortion || id:finngen_R9_ABORT_SPONTAN	Carbohydrate sulfotransferase 15 || id:prot-a-553	Inverse variance weighted	2	-0.00493771	0.0486988	0.919238	733.552
prot-a-32	finn-b-GEST_DIABETES	Gestational diabetes (for exclusion) || id:finn-b-GEST_DIABETES	A disintegrin and metalloproteinase with thrombospondin motifs 13 || id:prot-a-32	Inverse variance weighted	2	-0.0044714	0.0441876	0.919399	733.68
prot-a-2991	finngen_R9_ABORT_SPONTAN	Spontaneous abortion || id:finngen_R9_ABORT_SPONTAN	Toll-like receptor 4:Lymphocyte antigen 96 complex || id:prot-a-2991	Inverse variance weighted	4	-0.00250422	0.0252534	0.921008	734.965
prot-a-1690	finngen_R9_PREECLAMPS	Pre-eclampsia || id:finngen_R9_PREECLAMPS	Neural cell adhesion molecule L1 || id:prot-a-1690	Inverse variance weighted	2	-0.0125909	0.128639	0.922029	735.779
prot-b-9	finngen_R9_PREECLAMPS	Pre-eclampsia || id:finngen_R9_PREECLAMPS	TEK receptor tyrosine kinase || id:prot-b-9	Inverse variance weighted	2	0.00522347	0.0539553	0.922876	736.455
prot-a-217	finngen_R9_GESTAT_HYPERT	Gestational [pregnancy-induced] hypertension || id:finngen_R9_GESTAT_HYPERT	Beta-1,4-galactosyltransferase 2 || id:prot-a-217	Inverse variance weighted	2	-0.0111408	0.116258	0.923657	737.078
prot-a-216	finngen_R9_ABORT_SPONTAN	Spontaneous abortion || id:finngen_R9_ABORT_SPONTAN	Beta-1,4-galactosyltransferase 1 || id:prot-a-216	Inverse variance weighted	4	0.00341951	0.0359223	0.924162	737.482
prot-a-3243	finngen_R9_PREG_OTHER_MAT_DISORD	Other maternal disorders predominantly related to pregnancy || id:finngen_R9_PREG_OTHER_MAT_DISORD	Xyloside xylosyltransferase 1 || id:prot-a-3243	Inverse variance weighted	3	-0.00797467	0.0862098	0.926298	739.186
prot-a-1037	finngen_R9_PREG_OTHER_MAT_DISORD	Other maternal disorders predominantly related to pregnancy || id:finngen_R9_PREG_OTHER_MAT_DISORD	Protein FAM177A1 || id:prot-a-1037	Inverse variance weighted	2	-0.00206445	0.022635	0.927329	740.008
prot-a-1049	finngen_R9_PREG_GU_INFECT	Infections of genitourinary tract in pregnancy || id:finngen_R9_PREG_GU_INFECT	Protein FAM3B || id:prot-a-1049	Inverse variance weighted	3	-0.0121917	0.133995	0.927503	740.147
prot-a-1882	finngen_R9_ABORT_SPONTAN	Spontaneous abortion || id:finngen_R9_ABORT_SPONTAN	Hepatocyte growth factor receptor || id:prot-a-1882	Inverse variance weighted	2	-0.00518027	0.0574916	0.928204	740.707
prot-a-2665	finngen_R9_PREG_OTHER_MAT_DISORD	Other maternal disorders predominantly related to pregnancy || id:finngen_R9_PREG_OTHER_MAT_DISORD	E-selectin || id:prot-a-2665	Inverse variance weighted	2	-0.00130156	0.0145091	0.92852	740.959
prot-a-403	finn-b-GEST_DIABETES	Gestational diabetes (for exclusion) || id:finn-b-GEST_DIABETES	C-C motif chemokine 25 || id:prot-a-403	Inverse variance weighted	5	-0.00259945	0.0296564	0.930153	742.262
prot-a-1051	finngen_R9_PREG_OTHER_MAT_DISORD	Other maternal disorders predominantly related to pregnancy || id:finngen_R9_PREG_OTHER_MAT_DISORD	Protein FAM3D || id:prot-a-1051	Inverse variance weighted	3	-0.00134122	0.015501	0.931049	742.977
prot-a-550	finngen_R9_PREG_GU_INFECT	Infections of genitourinary tract in pregnancy || id:finngen_R9_PREG_GU_INFECT	Carbohydrate sulfotransferase 11 || id:prot-a-550	Inverse variance weighted	2	-0.0151196	0.175213	0.931234	743.124
prot-a-485	finngen_R9_PREG_GU_INFECT	Infections of genitourinary tract in pregnancy || id:finngen_R9_PREG_GU_INFECT	Cadherin-5 || id:prot-a-485	Inverse variance weighted	2	0.00492129	0.0644847	0.939167	749.455
prot-a-1502	finngen_R9_PREG_VENOUS_HAEMORRH	Venous complications and haemorrhoids in pregnancy || id:finngen_R9_PREG_VENOUS_HAEMORRH	Interleukin-1 receptor-like 1 || id:prot-a-1502	Inverse variance weighted	4	-0.00774786	0.103032	0.940057	750.165
prot-a-1049	finngen_R9_ABORT_SPONTAN	Spontaneous abortion || id:finngen_R9_ABORT_SPONTAN	Protein FAM3B || id:prot-a-1049	Inverse variance weighted	3	0.00383721	0.051096	0.940137	750.229
prot-a-3117	finngen_R9_PREG_OTHER_MAT_DISORD	Other maternal disorders predominantly related to pregnancy || id:finngen_R9_PREG_OTHER_MAT_DISORD	Tuftelin || id:prot-a-3117	Wald ratio	1	-0.00692841	0.0946882	0.94167	751.453
prot-a-550	finngen_R9_PREECLAMPS	Pre-eclampsia || id:finngen_R9_PREECLAMPS	Carbohydrate sulfotransferase 11 || id:prot-a-550	Inverse variance weighted	2	-0.00807084	0.113215	0.943169	752.649
prot-a-553	finngen_R9_GESTAT_HYPERT	Gestational [pregnancy-induced] hypertension || id:finngen_R9_GESTAT_HYPERT	Carbohydrate sulfotransferase 15 || id:prot-a-553	Inverse variance weighted	2	0.0130019	0.18428	0.943752	753.114
prot-a-2470	finngen_R9_PREG_GU_INFECT	Infections of genitourinary tract in pregnancy || id:finngen_R9_PREG_GU_INFECT	Sulfhydryl oxidase 2 || id:prot-a-2470	Inverse variance weighted	2	-0.00325926	0.0469959	0.944709	753.878
prot-a-2304	finngen_R9_OTHER_MATERN_DIS_ELSEWHERE	Other maternal diseases classifiable elsewhere but complicating pregnancy, childbirth and the puerperium || id:finngen_R9_OTHER_MATERN_DIS_ELSEWHERE	Procollagen-lysine,2-oxoglutarate 5-dioxygenase 2 || id:prot-a-2304	Wald ratio	1	-0.0102389	0.150853	0.945886	754.817
prot-a-2667	finngen_R9_ABORT_SPONTAN	Spontaneous abortion || id:finngen_R9_ABORT_SPONTAN	P-selectin || id:prot-a-2667	Inverse variance weighted	6	0.00150844	0.0225115	0.946576	755.367
prot-a-1051	finngen_R9_GESTAT_HYPERT	Gestational [pregnancy-induced] hypertension || id:finngen_R9_GESTAT_HYPERT	Protein FAM3D || id:prot-a-1051	Inverse variance weighted	3	0.00273244	0.0408841	0.946714	755.478
prot-a-2678	finngen_R9_PREG_GU_INFECT	Infections of genitourinary tract in pregnancy || id:finngen_R9_PREG_GU_INFECT	Semaphorin-6A || id:prot-a-2678	Inverse variance weighted	2	0.00744536	0.113599	0.947744	756.299
prot-a-2678	finngen_R9_PREECLAMPS	Pre-eclampsia || id:finngen_R9_PREECLAMPS	Semaphorin-6A || id:prot-a-2678	Inverse variance weighted	2	-0.00451707	0.072981	0.950647	758.617
prot-a-1639	finngen_R9_PREECLAMPS	Pre-eclampsia || id:finngen_R9_PREECLAMPS	DNA/RNA-binding protein KIN17 || id:prot-a-1639	Inverse variance weighted	3	-0.00414961	0.0682519	0.95152	759.313
prot-a-3117	finngen_R9_GESTAT_HYPERT	Gestational [pregnancy-induced] hypertension || id:finngen_R9_GESTAT_HYPERT	Tuftelin || id:prot-a-3117	Wald ratio	1	0.00923788	0.158199	0.953435	760.841
prot-a-32	finngen_R9_PRETERM	Preterm labour and delivery || id:finngen_R9_PRETERM	A disintegrin and metalloproteinase with thrombospondin motifs 13 || id:prot-a-32	Inverse variance weighted	2	-0.00595208	0.102872	0.953861	761.181
prot-a-1235	finngen_R9_ABORT_SPONTAN	Spontaneous abortion || id:finngen_R9_ABORT_SPONTAN	N-acetylglucosamine-6-sulfatase || id:prot-a-1235	Wald ratio	1	-0.005386	0.0951526	0.954861	761.979
prot-a-2827	finngen_R9_PREECLAMPS	Pre-eclampsia || id:finngen_R9_PREECLAMPS	Testican-2 || id:prot-a-2827	Wald ratio	1	0.00642497	0.115649	0.955696	762.645
prot-a-2315	finngen_R9_PREECLAMPS	Pre-eclampsia || id:finngen_R9_PREECLAMPS	Inactive pancreatic lipase-related protein 1 || id:prot-a-2315	Wald ratio	1	0.00717489	0.130045	0.956001	762.889
prot-a-1402	finngen_R9_PREG_GU_INFECT	Infections of genitourinary tract in pregnancy || id:finngen_R9_PREG_GU_INFECT	Intercellular adhesion molecule 5 || id:prot-a-1402	Inverse variance weighted	3	-0.00509621	0.0967336	0.957985	764.472
prot-a-391	finn-b-GEST_DIABETES	Gestational diabetes (for exclusion) || id:finn-b-GEST_DIABETES	C-C motif chemokine 15 || id:prot-a-391	Inverse variance weighted	3	-0.000978361	0.0185751	0.957994	764.48
prot-a-552	finngen_R9_GESTAT_HYPERT	Gestational [pregnancy-induced] hypertension || id:finngen_R9_GESTAT_HYPERT	Carbohydrate sulfotransferase 15 || id:prot-a-552	Inverse variance weighted	2	0.0102362	0.202373	0.959659	765.808
prot-a-2039	finngen_R9_ABORT_SPONTAN	Spontaneous abortion || id:finngen_R9_ABORT_SPONTAN	Neurofascin || id:prot-a-2039	Inverse variance weighted	3	-0.00176824	0.03567	0.960463	766.45
prot-a-1216	finngen_R9_PREG_OTHER_MAT_DISORD	Other maternal disorders predominantly related to pregnancy || id:finngen_R9_PREG_OTHER_MAT_DISORD	D-glucuronyl C5-epimerase || id:prot-a-1216	Inverse variance weighted	2	0.000812518	0.0164707	0.960656	766.603
prot-a-32	finngen_R9_GESTAT_HYPERT	Gestational [pregnancy-induced] hypertension || id:finngen_R9_GESTAT_HYPERT	A disintegrin and metalloproteinase with thrombospondin motifs 13 || id:prot-a-32	Inverse variance weighted	2	-0.0021297	0.0507148	0.966504	771.27
prot-a-480	finngen_R9_GESTAT_HYPERT	Gestational [pregnancy-induced] hypertension || id:finngen_R9_GESTAT_HYPERT	Cadherin-1 || id:prot-a-480	Wald ratio	1	0.00606061	0.159229	0.969638	773.771
prot-a-1576	finngen_R9_GESTAT_OEDEM_PREINUR	Gestational [pregnancy-induced] oedema and proteinuria without hypertension || id:finngen_R9_GESTAT_OEDEM_PREINUR	Immunoglobulin superfamily containing leucine-rich repeat protein 2 || id:prot-a-1576	Inverse variance weighted	4	-0.002535	0.0676868	0.970125	774.16
prot-a-391	finngen_R9_ABORT_SPONTAN	Spontaneous abortion || id:finngen_R9_ABORT_SPONTAN	C-C motif chemokine 15 || id:prot-a-391	Inverse variance weighted	3	0.000948915	0.0255482	0.970372	774.357
prot-a-1049	finngen_R9_PREG_VENOUS_HAEMORRH	Venous complications and haemorrhoids in pregnancy || id:finngen_R9_PREG_VENOUS_HAEMORRH	Protein FAM3B || id:prot-a-1049	Inverse variance weighted	3	0.0209083	0.579494	0.971218	775.032
prot-a-480	finngen_R9_PRETERM	Preterm labour and delivery || id:finngen_R9_PRETERM	Cadherin-1 || id:prot-a-480	Wald ratio	1	0.00495868	0.138292	0.971397	775.175
prot-a-2308	finngen_R9_GESTAT_HYPERT	Gestational [pregnancy-induced] hypertension || id:finngen_R9_GESTAT_HYPERT	Plexin-B2 || id:prot-a-2308	Inverse variance weighted	3	-0.00170601	0.0490774	0.97227	775.871
prot-a-550	finngen_R9_PREG_OTHER_MAT_DISORD	Other maternal disorders predominantly related to pregnancy || id:finngen_R9_PREG_OTHER_MAT_DISORD	Carbohydrate sulfotransferase 11 || id:prot-a-550	Inverse variance weighted	2	0.002153	0.062879	0.972685	776.203
prot-a-1129	finngen_R9_PREG_OTHER_MAT_DISORD	Other maternal disorders predominantly related to pregnancy || id:finngen_R9_PREG_OTHER_MAT_DISORD	Vascular endothelial growth factor receptor 3 || id:prot-a-1129	Inverse variance weighted	4	0.0005149	0.0155807	0.973637	776.962
prot-a-406	finngen_R9_PRETERM	Preterm labour and delivery || id:finngen_R9_PRETERM	C-C motif chemokine 28 || id:prot-a-406	Inverse variance weighted	2	0.00189884	0.0632205	0.976039	778.879
prot-a-1639	finngen_R9_GESTAT_HYPERT	Gestational [pregnancy-induced] hypertension || id:finngen_R9_GESTAT_HYPERT	DNA/RNA-binding protein KIN17 || id:prot-a-1639	Inverse variance weighted	3	0.00466446	0.160563	0.976824	779.506
prot-a-485	finngen_R9_PREG_VENOUS_HAEMORRH	Venous complications and haemorrhoids in pregnancy || id:finngen_R9_PREG_VENOUS_HAEMORRH	Cadherin-5 || id:prot-a-485	Inverse variance weighted	2	-0.0070789	0.256547	0.977987	780.433
prot-a-1049	finngen_R9_PRETERM	Preterm labour and delivery || id:finngen_R9_PRETERM	Protein FAM3B || id:prot-a-1049	Inverse variance weighted	3	-0.00143304	0.0612737	0.981341	783.11
prot-a-2308	finngen_R9_ABORT_SPONTAN	Spontaneous abortion || id:finngen_R9_ABORT_SPONTAN	Plexin-B2 || id:prot-a-2308	Inverse variance weighted	3	0.000591606	0.0259382	0.981803	783.479
prot-a-727	finngen_R9_PREG_VENOUS_HAEMORRH	Venous complications and haemorrhoids in pregnancy || id:finngen_R9_PREG_VENOUS_HAEMORRH	Cathepsin S || id:prot-a-727	Wald ratio	1	-0.00371877	0.225334	0.986833	787.493
prot-a-1009	finngen_R9_PREG_VENOUS_HAEMORRH	Venous complications and haemorrhoids in pregnancy || id:finngen_R9_PREG_VENOUS_HAEMORRH	Coagulation Factor VIII || id:prot-a-1009	Wald ratio	1	-0.012298	0.765987	0.98719	787.778
prot-a-480	finngen_R9_GESTAT_OEDEM_PREINUR	Gestational [pregnancy-induced] oedema and proteinuria without hypertension || id:finngen_R9_GESTAT_OEDEM_PREINUR	Cadherin-1 || id:prot-a-480	Wald ratio	1	-0.00385675	0.257851	0.988066	788.477
prot-a-217	finngen_R9_PREG_VENOUS_HAEMORRH	Venous complications and haemorrhoids in pregnancy || id:finngen_R9_PREG_VENOUS_HAEMORRH	Beta-1,4-galactosyltransferase 2 || id:prot-a-217	Inverse variance weighted	2	-0.0209585	1.51213	0.988941	789.175
prot-a-402	finngen_R9_PREG_OTHER_MAT_DISORD	Other maternal disorders predominantly related to pregnancy || id:finngen_R9_PREG_OTHER_MAT_DISORD	C-C motif chemokine 25 || id:prot-a-402	Inverse variance weighted	4	-0.000325881	0.0273239	0.990484	790.406
prot-b-46	finngen_R9_PRETERM	Preterm labour and delivery || id:finngen_R9_PRETERM	thrombomodulin || id:prot-b-46	Inverse variance weighted	2	-0.000649738	0.0755786	0.993141	792.526
prot-a-1919	finngen_R9_GESTAT_OEDEM_PREINUR	Gestational [pregnancy-induced] oedema and proteinuria without hypertension || id:finngen_R9_GESTAT_OEDEM_PREINUR	Matrilysin || id:prot-a-1919	Wald ratio	1	-0.0055907	0.762984	0.994154	793.335
prot-a-1397	finngen_R9_PREG_VENOUS_HAEMORRH	Venous complications and haemorrhoids in pregnancy || id:finngen_R9_PREG_VENOUS_HAEMORRH	Intercellular adhesion molecule 1 || id:prot-a-1397	Inverse variance weighted	2	0.000670653	0.252815	0.997883	796.311
prot-a-1050	finngen_R9_PREECLAMPS	Pre-eclampsia || id:finngen_R9_PREECLAMPS	Protein FAM3B || id:prot-a-1050	Inverse variance weighted	4	8.56441e-05	0.0515783	0.998675	796.943
prot-a-1863	finngen_R9_PREG_VENOUS_HAEMORRH	Venous complications and haemorrhoids in pregnancy || id:finngen_R9_PREG_VENOUS_HAEMORRH	Mannose-binding protein C || id:prot-a-1863	Inverse variance weighted	4	0.000103609	0.227619	0.999637	797.71

## Sheet: Table S10
Table S10. Two protein association with rs950529388（merged into rs687621） and the Mendelian randomization of these proteins on 10 pregnancy related outcomes, besides ABO
ID	Trait	Outcome	Position	P	Bonferroni	SE	N	Beta	CHR	EA	NEA	EAF
prot-a-2991	Toll-like receptor 4:Lymphocyte antigen 96 complex	Gestational diabetes (for exclusion) || id:finn-b-GEST_DIABETES	136131651	8.80568e-06	0.00702694	0.0321162	3301	-0.142744	9	A	G	0.0695
prot-a-1713	Lactase-phlorizin hydrolase	Gestational [pregnancy-induced] hypertension || id:finn-b-O15_GESTAT_HYPERT	136131651	1.10273e-05	0.00879976	0.0280172	3301	0.123163	9	A	G	0.0695

[truncated: 2 more sheets: Table S11, Table S12]
